# Supplementary material for: Estimating the Time Since Deposition of Saliva Stains With a Targeted Bacterial DNA Approach: A Proof-of-Principle Study
Source: Front Microbiol. 2021 Jun 2;12:647933. doi: 10.3389/fmicb.2021.647933 (PMC8206545; doi:10.3389/fmicb.2021.647933)
Supplement: Supplementary file 2 [file Table_1.xlsx]

## Sheet: Supplementary_Table_1
Supplementary Table 1. Information on sex, age, ethnicity, and sample collection of saliva donors. Asterisks (*) indicate that the individual is the same with a time span of 2 years between the two saliva donation time points.
Saliva samples	Individual ID	Sex	Age (years)	Ethnicity	Second saliva donation 7 months after first donation time point
Long-term	1*	F	27	White
	2	M	21	White
Short-term	1	M	32	Admixed (Black-White)	X
	2*	F	29	White	X
	3	F	25	White	X
	4	M	31	Hispanic	X
	5	M	25	Asian
	6	F	28	White
	7	F	27	White
	8	M	25	White	X
	9	F	33	White	X
	10	F	23	White
	11	F	26	White
	12	F	25	White
	13	F	24	White
	14	F	23	White
	15	F	25	White

## Sheet: Supplementary_Table_2
Supplementary Table 2. Primers, probes, and gBlocks used in the 4-plex qPCR approach to analyse the short-term dried saliva stains. In the gBlocks, forward and reverse primer sequences are highlighted in red, and probe sequences are highlighted in blue. Asterisks (*) at the 5'-end of the gBlocks indicate that additional nucleotides had to be added to the sequence for successful production as requ…
Assay	Target gene	Amplicon length (bp)	Forward primer sequence (5'->3')	Reverse primer sequence (5'->3')	Probe sequence (5'->3')	Probe dye	gBlock sequence (5'->3')
Fusobacterium periodonticum	rpoB	87	TGCTGAAAAACGTAAGATAACTG	TCTGCAGGTAATACTCTTGAAACA	TGTCAGGAAGACATGGAAACAAAGGGGT	6-Carboxyfluorescein (6-FAM)	*CGTAGAGTGTAATGTATTAGTGCTGAAAAACGTAAGATAACTGTAGGGGATAAGATGTCAGGAAGACATGGAAACAAAGGGGTTGTTTCAAGAGTATTACCTGCAGAGCTATGCTAGCTTAGTCAGC
Haemophilus parainfluenzae	infB	115	TAGAACAAGAATTACTTCAACACG	ATGGCATCTAATAAGTCATCAACAC	CGGTGGTGATGTGCAATTCGTTCC	Cyanine 5 (Cy5)	*CGTAGATAGAACAAGAATTACTTCAACACGAAGTGATTTCTGAGAAATTCGGTGGTGATGTGCAATTCGTTCCTGTTTCTGCGAAGAAAGGTACCGGTGTTGATGACTTATTAGATGCCATGCTATG
Veillonella dispar	rpoB	86	TCAAAGCTACAGACCTTCACATT	GCGAATAGCGTCAATTTGTC	AAAGAAGCTCGTACTGATGCATCTTATTGGG	Texas Red-615 (TEX-615)	*CGTAGAGTGTAATGTATTAGTCAAAGCTACAGACCTTCACATTCAAAATGTATTGAAAGAAGCTCGTACTGATGCATCTTATTGGGGACAAATTGACGCTATTCGCGCTATGCTAGCTTAGTCAGC
Veillonella parvula	rpoB	138	CAAAGCTACAGACCTTCACATTC	CGTAACATCTTCCGAAACTTTC	TGCAATCCGCGACCTTTATGCT	Hexachloro-fluorescein (HEX)	CAAAGCTACAGACCTTCACATTCAAAACGTGTTGAAAGAAGCCCGTACTGATGCATCTTACTGGGAACAAATCGATGCAATCCGCGACCTTTATGCTCAAATTGAAGCATTGGAGCGAAAGTTTCGGAAGATGTTACG

## Sheet: Supplementary_Table_3
Supplementary Table 3. Log ratio balances, intercept, and coefficient FDR p values for time since deposition and individual person in the multivariate linear model using gneiss analysis in the long-term dried saliva stains, exposed to indoor conditions for up to 1 year. Balances significantly affected by the covariates time since deposition and individual person were determined with a p value cut…
Log ratio balances	Intercept	p value; Time since deposition	p value; Individual person [T.individual-2]
y0	0.00509525	0.557937	0.386911
y1	0.138408	0.474787	0.0177961
y2	0.247803	0.414232	0.294075
y3	0.462255	0.462255	0.462255
y4	0.689712	0.00756702	0.390477
y5	0.911403	0.00404824	0.911403
y6	0.644774	0.644774	0.00825907
y7	0.000827536	0.0222577	0.0222577
y8	6.74431e-05	0.397406	0.0775285
y9	0.835764	0.958391	0.835764
y10	0.0395191	0.315571	0.890821
y11	6.33627e-08	0.416359	0.718026
y12	0.627969	0.766361	0.141717

## Sheet: Supplementary_Table_4
SupplementaryTable 4. Univariate linear regression results for each of the four species cell count and the time since deposition (lm(C ~ T)) for each individual and sample duplicate set. Results include adjusted R^2 values, Benjamini-Hochberg (BH) corrected p values, and significance testing. Significance codes: 0.001 '***', 0.01 '**', and 0.05 '*'.
		Bacterial markers
		Fusobacterium periodonticum			Haemophilus parainfluenzae			Veillonella dispar			Veillonella parvula
Individual	Sample duplicate	R^2 adj.	p value (BH FDR)	Significance	R^2 adj.	p value (BH FDR)	Significance	R^2 adj.	p value (BH FDR)	Significance	R^2 adj.	p value (BH FDR)	Significance
1	1	0.2972	0.000246052	***	0.1198	0.0190007	*	0.2479	0.000956207	***	0.1837	0.00431497	**
	2	0.3204	0.000131452	***	0.1537	0.00864459	**	0.1626	0.00711933	**	0.1503	0.00933927	**
2	1	0.825	2.596e-14	***	0.1266	0.0141878	*	0.3674	2.18862e-05	***	0.2381	0.000983641	***
	2	0.5838	8.54095e-09	***	-0.02182	0.782873		0.1556	0.00768344	**	0.2553	0.000685032	***
3	1	0.5159	1.25183e-07	***	-0.02312	0.9443		0.09195	0.0313802	*	-0.02206	0.817926
	2	0.3406	3.95043e-05	***	0.07528	0.0477272	*	0.08287	0.0392953	*	-0.02369	0.9443
4	1	0.6786	5.2392e-11	***	0.4637	6.70071e-07	***	0.118	0.0162759	*	0.1624	0.0059613	**
	2	0.5984	2.0945e-09	***	0.3899	8.29026e-06	***	0.2308	0.0009735	***	0.2292	0.000983641	***
5	1	0.6628	1.062e-10	***	0.1451	0.0084016	**	0.23	0.000982689	***	0.0005117	0.373628
	2	0.5217	6.91909e-08	***	-0.01004	0.50907		0.1597	0.00590932	**	0.0619	0.0917942
6	1	0.2234	0.001	**	-0.004828	0.439029		0.3506	2.99116e-05	***	0.01869	0.221767
	2	0.451	1.01632e-06	***	0.213	0.00147271	**	0.4354	1.77e-06	***	-0.0112	0.52703
7	1	0.5693	7.67e-09	***	0.4848	2.98177e-07	***	0.6104	1.239e-09	***	0.3286	5.56286e-05	***
	2	0.4327	1.90535e-06	***	0.334	4.74458e-05	***	0.3432	3.78136e-05	***	0.4097	4.20973e-06	***
8	1	0.451	1.01632e-06	***	0.001795	0.359546		0.2287	0.000983641	***	NA	NA	NA
	2	0.6007	6.39684e-09	***	-0.01018	0.503579		0.469	1.26112e-06	***	NA	NA	NA
9	1	0.2309	0.0009735	***	0.05196	0.088972		-0.0189	0.718835		-0.01931	0.728517
	2	0.1302	0.0120655	*	0.1926	0.00254037	**	-0.02007	0.754357		-0.02248	0.87259
10	1	0.4567	8.62621e-07	***	0.6155	1.08167e-09	***	0.1683	0.00470584	**	0.2401	0.000776316	***
	2	0.2908	0.000179042	***	0.5751	6.34578e-09	***	0.1222	0.0146677	*	0.1372	0.0100684	**
11	1	0.1776	0.004	**	0.6159	1.08167e-09	***	0.6124	1.18e-09	***	0.6874	3.5695e-11	***
	2	0.3664	1.87325e-05	***	0.6308	5.95244e-10	***	0.6072	1.37667e-09	***	0.7514	3.34727e-13	***
12	1	0.4273	2.21578e-06	***	-0.009469	0.503579		0.09582	0.0286347	*	0.2051	0.00182206	**
	2	0.2924	0.000173529	***	-0.0069	0.467303		0.01323	0.25519		0.08435	0.0381704	*
13	1	0.6629	1.062e-10	***	0.3406	3.95043e-05	***	0.4944	2.05792e-07	***	0.7714	8.201e-14	***
	2	0.227	0.00100609	**	0.1807	0.0035051	**	0.3656	1.87649e-05	***	0.2856	0.000207057	***
14	1	0.5902	3.04718e-09	***	0.4736	4.63259e-07	***	0.6225	8.6966e-10	***	0.6503	2.05025e-10	***
	2	-0.01534	0.61808		0.2465	0.000664447	***	0.4047	4.93737e-06	***	0.4298	2.07343e-06	***
15	1	0.5009	1.61267e-07	***	0.09834	0.0270472	*	-0.0223	0.864376		0.3365	4.44383e-05	***
	2	0.1809	0.00379055	**	-0.01902	0.713521		0.01553	0.243465		0.1973	0.00253443	**

## Sheet: Supplementary_Table_5
Supplementary Table 5. Real and predicted time since deposition values (in days) in the short-term dried saliva stains for each individual based on the generalized random forest (RF) approach and the individualized multiple linear regression (MLR) approach.
		Predicted time since deposition (days)
Individual	Real time since deposition (days)	Generalized approach (RF)	Indivualized approach (MLR)
1	2	9	10
1	4	11	6
1	6	15	9
1	8	22	13
1	10	21	12
1	12	21	18
1	14	19	32
1	16	18	8
1	18	11	1
1	20	20	15
1	22	20	25
1	24	20	22
1	26	19	13
1	28	18	39
2	2	13	7
2	4	10	11
2	6	9	10
2	8	11	10
2	10	11	10
2	12	11	10
2	14	11	13
2	16	11	21
2	18	12	16
2	20	13	16
2	22	11	20
2	24	11	22
2	26	11	24
2	28	11	22
2	30	11	23
3	2	19	1
3	4	11	5
3	6	13	18
3	8	13	13
3	10	14	30
3	12	12	23
3	14	13	13
3	16	17	20
3	18	13	15
3	20	14	19
3	22	14	22
3	24	13	20
3	26	15	26
3	28	19	16
3	30	16	29
4	2	21	1
4	4	20	6
4	6	20	5
4	8	21	12
4	10	20	9
4	12	20	19
4	14	20	11
4	16	20	15
4	18	20	11
4	20	20	15
4	22	20	24
4	24	20	17
4	26	20	22
4	28	20	17
4	30	20	28
5	2	16	-2
5	4	12	6
5	6	14	14
5	8	17	11
5	10	16	10
5	12	19	19
5	14	13	8
5	16	17	17
5	18	17	20
5	20	17	18
5	22	17	20
5	24	17	25
5	26	16	22
5	28	17	21
5	30	20	37
6	2	17	0
6	4	18	10
6	6	18	15
6	8	18	2
6	10	18	11
6	12	18	16
6	14	18	5
6	16	18	15
6	18	17	24
6	20	18	29
6	22	18	28
6	24	18	24
6	26	18	29
6	28	20	42
6	30	19	29
7	2	18	7
7	4	17	14
7	6	17	4
7	8	17	9
7	10	17	21
7	12	17	7
7	14	17	15
7	16	17	16
7	18	17	10
7	20	17	15
7	22	17	15
7	24	17	26
7	26	17	28
7	28	17	10
7	30	16	36
8	2	21	4
8	4	22	2
8	6	21	10
8	8	22	9
8	10	20	12
8	12	21	12
8	14	22	16
8	16	24	12
8	18	24	22
8	20	24	30
8	22	24	18
8	24	24	26
8	26	26	27
8	28	24	23
9	2	6	-2
9	4	9	13
9	6	8	5
9	8	7	6
9	10	8	-3
9	12	8	4
9	14	8	9
9	16	10	10
9	18	8	12
9	20	8	13
9	22	8	23
9	24	8	26
9	26	8	23
9	28	8	13
9	30	8	29
10	2	12	5
10	4	12	-5
10	6	14	4
10	8	18	15
10	10	14	12
10	12	18	9
10	14	19	13
10	16	17	19
10	18	18	16
10	20	19	24
10	22	19	18
10	24	18	33
10	26	16	32
10	28	18	27
10	30	18	21
11	2	19	5
11	4	17	-11
11	6	14	0
11	8	17	6
11	10	20	8
11	12	15	7
11	14	19	11
11	16	22	17
11	18	21	21
11	20	21	13
11	22	21	21
11	24	21	23
11	26	21	21
11	28	22	21
11	30	21	20
12	2	4	7
12	4	5	8
12	6	4	12
12	8	3	15
12	10	4	6
12	12	7	14
12	14	3	13
12	16	5	22
12	18	4	19
12	20	5	20
12	22	6	22
12	24	11	30
12	26	12	21
12	28	4	25
12	30	6	23
13	2	14	5
13	4	6	1
13	6	11	10
13	8	8	14
13	10	13	11
13	12	10	11
13	14	9	29
13	16	9	24
13	18	9	21
13	20	8	15
13	22	9	18
13	24	11	26
13	26	11	28
13	28	8	5
13	30	9	24
14	2	13	8
14	4	13	2
14	6	13	9
14	8	13	12
14	10	11	53
14	12	13	11
14	14	13	7
14	16	12	23
14	18	13	15
14	20	12	21
14	22	13	10
14	24	14	22
14	26	13	27
14	28	12	12
14	30	13	21
15	2	26	2
15	4	26	4
15	6	26	9
15	8	26	16
15	12	24	5
15	14	26	7
15	16	26	15
15	18	26	16
15	20	26	21
15	22	26	12
15	24	26	23
15	26	26	20
15	28	26	15
15	30	26	18

## Sheet: Supplementary_Table_6
Supplementary Table 6. Individual-specific multilinear regression model results (lm(T ~ C1 + C2 + C3 + C4)). Results include adjusted R^2 values, Benjamini-Hochberg (BH) corrected p values, and significance. Significance codes: 0.001 '***', 0.01 '**', and 0.05 '*'.
Individual	R^2 adj.	p value (BH FDR)	Significance
1	0.1779	0.2326
2	0.8873	0.000142	***
3	0.6631	0.00446423	**
4	0.7219	0.00211227	**
5	0.85	0.000404143	***
6	0.7863	0.0007465	***
7	0.775	0.0008352	***
8	0.82	0.0001587	***
9	0.6362	0.00596679	**
10	0.8488	0.00020075	***
11	0.9213	4.815e-05	***
12	0.8615	0.0001587	***
13	0.866	0.0001587	***
14	0.6778	0.0039125	**
15	0.7849	0.0007465	***

## Sheet: Supplementary_Table_7
Supplementary Table 7. Mean aboslute error (MAE) values of the individual-specific time since deposition prediction models of one, two, three, and four species as predictors. The dried saliva stains tested were collected from six individuals and exposed short-term (up to 1 month) to indoor conditions 7 months after the first collection time point. The model with the lowest MAE value is highlighte…
		MAE
Number of predictors	Predictor bacterial species	Individual 1	Individual 2	Individual 3	Individual 4	Individual 8	Individual 9
1 predictor	F. periodonticum	23.7	38.9	8.9	23.8	7.2	8.1
	H. parainfluenzae	3.9	47.9	8.2	15.3	8.7	14.9
	V. dispar	12.1	37	13.5	13.8	33.8	33.3
	V. parvula	6.8	82.7	8	17.9	111.8	66.1
2 predictors	F. periodonticum + H. parainfluenzae	21.7	30.3	5	50.4	7.4	31
	F. periodonticum + V. dispar	9.8	38.6	3.7	54.7	7.1	29.3
	F. periodonticum + V. parvula	14.2	27.7	10.5	29.3	23.4	57.8
	H. parainfluenzae + V. dispar	16.3	56.5	7.4	14.5	26.1	14.2
	H. parainfluenzae + V. parvula	4.3	85.2	8.2	19.4	86.9	43.4
	V. dispar + V. parvula	10.6	79.3	8	18.3	104.6	65.3
3 predictors	F. periodonticum + H. parainfluenzae + V. dispar	8.7	29.6	5.7	65.6	7	18.4
	F. periodonticum + H. parainfluenzae + V. parvula	13.9	17.7	21.7	57.4	22	25.7
	F. periodonticum + V . dispar + V. parvula	9.6	27.3	15.3	52.2	28.4	57.9
	H. parainfluenzae + V. dispar + V. parvula	12.8	82	9.4	19.5	92	23.3
4 predictors	F. periodonticum + H. parainfluenzae + V. dispar + V. parvula	10	16.9	22.4	63.5	27.5	17.2
