# Supplementary material for: Estimating the Time Since Deposition of Saliva Stains With a Targeted Bacterial DNA Approach: A Proof-of-Principle Study
Source: Front Microbiol. 2021 Jun 2;12:647933. doi: 10.3389/fmicb.2021.647933 (PMC8206545; doi:10.3389/fmicb.2021.647933)
Supplement: Supplementary file 3 [file Data_Sheet_1.XLSX]

## Sheet: ACS CPS-II_PLCO data set
Taxonomy assignation and corresponding number of 16S rRNA gene next-generation sequencing reads in the ACS CPS-II/PLCO data set.
Kingdom	Phylum	Class	Order	Family	Genus	Species	Total number of sequencing reads
Bacteria	Firmicutes	Bacilli	Lactobacillales	Aerococcaceae	Abiotrophia	defectiva	27720
Bacteria	Absconditabacteria_(SR1)	Absconditabacteria_(SR1)_[C-1]	Absconditabacteria_(SR1)_[O-1]	Absconditabacteria_(SR1)_[F-1]	Absconditabacteria_(SR1)_[G-1]	bacterium_HMT_875	11038
Bacteria	Absconditabacteria_(SR1)	Absconditabacteria_(SR1)_[C-1]	Absconditabacteria_(SR1)_[O-1]	Absconditabacteria_(SR1)_[F-1]	Absconditabacteria_(SR1)_[G-1]	bacterium_HMT_874	5156
Bacteria	Absconditabacteria_(SR1)	Absconditabacteria_(SR1)_[C-1]	Absconditabacteria_(SR1)_[O-1]	Absconditabacteria_(SR1)_[F-1]	Absconditabacteria_(SR1)_[G-1]	bacterium_HMT_345	2212
Bacteria	Proteobacteria	Gammaproteobacteria	Pseudomonadales	Moraxellaceae	Acinetobacter	johnsonii	20111
Bacteria	Proteobacteria	Gammaproteobacteria	Pseudomonadales	Moraxellaceae	Acinetobacter	lwoffii	1103
Bacteria	Actinobacteria	Actinobacteria	Actinomycetales	Actinomycetaceae	Actinomyces	sp._HMT_180	225070
Bacteria	Actinobacteria	Actinobacteria	Actinomycetales	Actinomycetaceae	Actinomyces	graevenitzii	95648
Bacteria	Actinobacteria	Actinobacteria	Actinomycetales	Actinomycetaceae	Actinomyces	sp._HMT_169	50859
Bacteria	Actinobacteria	Actinobacteria	Actinomycetales	Actinomycetaceae	Actinomyces	naeslundii	29362
Bacteria	Actinobacteria	Actinobacteria	Actinomycetales	Actinomycetaceae	Actinomyces	NA	28811
Bacteria	Actinobacteria	Actinobacteria	Actinomycetales	Actinomycetaceae	Actinomyces	oris	27568
Bacteria	Actinobacteria	Actinobacteria	Actinomycetales	Actinomycetaceae	Actinomyces	lingnae_[Not_Validly_Published]	21517
Bacteria	Actinobacteria	Actinobacteria	Actinomycetales	Actinomycetaceae	Actinomyces	sp._HMT_172	2329
Bacteria	Actinobacteria	Actinobacteria	Actinomycetales	Actinomycetaceae	Actinomyces	sp._HMT_171	908
Bacteria	Actinobacteria	Actinobacteria	Actinomycetales	Actinomycetaceae	Actinomyces	radicidentis	782
Bacteria	Actinobacteria	Actinobacteria	Actinomycetales	Actinomycetaceae	Actinomyces	massiliensis	780
Bacteria	Actinobacteria	Actinobacteria	Actinomycetales	Actinomycetaceae	Actinomyces	sp._HMT_175	548
Bacteria	Proteobacteria	Gammaproteobacteria	Pasteurellales	Pasteurellaceae	Aggregatibacter	segnis	15964
Bacteria	Proteobacteria	Gammaproteobacteria	Pasteurellales	Pasteurellaceae	Aggregatibacter	NA	11754
Bacteria	Proteobacteria	Gammaproteobacteria	Pasteurellales	Pasteurellaceae	Aggregatibacter	sp._HMT_513	7567
Bacteria	Proteobacteria	Gammaproteobacteria	Pasteurellales	Pasteurellaceae	Aggregatibacter	aphrophilus	6935
Bacteria	Proteobacteria	Gammaproteobacteria	Pasteurellales	Pasteurellaceae	Aggregatibacter	sp._HMT_458	4694
Bacteria	Proteobacteria	Gammaproteobacteria	Pasteurellales	Pasteurellaceae	Aggregatibacter	sp._HMT_949	2514
Bacteria	Proteobacteria	Gammaproteobacteria	Pasteurellales	Pasteurellaceae	Aggregatibacter	paraphrophilus	608
Bacteria	Proteobacteria	Gammaproteobacteria	Pasteurellales	Pasteurellaceae	Aggregatibacter	sp._HMT_898	598
Bacteria	Bacteroidetes	Bacteroidia	Bacteroidales	Prevotellaceae	Alloprevotella	sp._HMT_308	31789
Bacteria	Bacteroidetes	Bacteroidia	Bacteroidales	Prevotellaceae	Alloprevotella	sp._HMT_473	21616
Bacteria	Bacteroidetes	Bacteroidia	Bacteroidales	Prevotellaceae	Alloprevotella	tannerae	7835
Bacteria	Bacteroidetes	Bacteroidia	Bacteroidales	Prevotellaceae	Alloprevotella	sp._HMT_914	7647
Bacteria	Bacteroidetes	Bacteroidia	Bacteroidales	Prevotellaceae	Alloprevotella	rava	4842
Bacteria	Bacteroidetes	Bacteroidia	Bacteroidales	Prevotellaceae	Alloprevotella	sp._HMT_912	922
Bacteria	Actinobacteria	Actinobacteria	Bifidobacteriales	Bifidobacteriaceae	Alloscardovia	omnicolens	5884
Bacteria	Actinobacteria	Coriobacteriia	Coriobacteriales	Coriobacteriaceae	Atopobium	parvulum	40931
Bacteria	Actinobacteria	Coriobacteriia	Coriobacteriales	Coriobacteriaceae	Atopobium	rimae	5224
Bacteria	Actinobacteria	Coriobacteriia	Coriobacteriales	Coriobacteriaceae	Atopobium	NA	2188
Bacteria	Actinobacteria	Coriobacteriia	Coriobacteriales	Coriobacteriaceae	Atopobium	sp._HMT_416	970
Bacteria	Actinobacteria	Coriobacteriia	Coriobacteriales	Coriobacteriaceae	Atopobium	sp._HMT_199	686
Bacteria	Bacteroidetes	Bacteroidia	Bacteroidales	Bacteroidales_[F-2]	Bacteroidales_[G-2]	bacterium_HMT_274	2705
Bacteria	Bacteroidetes	Flavobacteriia	Flavobacteriales	Flavobacteriaceae	Bergeyella	sp._HMT_206	3663
Bacteria	Bacteroidetes	Flavobacteriia	Flavobacteriales	Flavobacteriaceae	Bergeyella	sp._HMT_322	2767
Bacteria	Actinobacteria	Actinobacteria	Bifidobacteriales	Bifidobacteriaceae	Bifidobacterium	dentium	6835
Bacteria	Actinobacteria	Actinobacteria	Bifidobacteriales	Bifidobacteriaceae	Bifidobacterium	longum	6143
Bacteria	Actinobacteria	Actinobacteria	Bifidobacteriales	Bifidobacteriaceae	Bifidobacterium	breve	1642
Bacteria	Proteobacteria	Epsilonproteobacteria	Campylobacterales	Campylobacteraceae	Campylobacter	concisus	27622
Bacteria	Proteobacteria	Epsilonproteobacteria	Campylobacterales	Campylobacteraceae	Campylobacter	rectus	5705
Bacteria	Proteobacteria	Epsilonproteobacteria	Campylobacterales	Campylobacteraceae	Campylobacter	gracilis	4838
Bacteria	Proteobacteria	Epsilonproteobacteria	Campylobacterales	Campylobacteraceae	Campylobacter	sp._HMT_044	1727
Bacteria	Bacteroidetes	Flavobacteriia	Flavobacteriales	Flavobacteriaceae	Capnocytophaga	leadbetteri	12175
Bacteria	Bacteroidetes	Flavobacteriia	Flavobacteriales	Flavobacteriaceae	Capnocytophaga	granulosa	11351
Bacteria	Bacteroidetes	Flavobacteriia	Flavobacteriales	Flavobacteriaceae	Capnocytophaga	sputigena	8311
Bacteria	Bacteroidetes	Flavobacteriia	Flavobacteriales	Flavobacteriaceae	Capnocytophaga	gingivalis	5942
Bacteria	Bacteroidetes	Flavobacteriia	Flavobacteriales	Flavobacteriaceae	Capnocytophaga	sp._HMT_336	1339
Bacteria	Bacteroidetes	Flavobacteriia	Flavobacteriales	Flavobacteriaceae	Capnocytophaga	sp._HMT_332	1324
Bacteria	Bacteroidetes	Flavobacteriia	Flavobacteriales	Flavobacteriaceae	Capnocytophaga	sp._HMT_326	902
Bacteria	Bacteroidetes	Flavobacteriia	Flavobacteriales	Flavobacteriaceae	Capnocytophaga	NA	824
Bacteria	Bacteroidetes	Flavobacteriia	Flavobacteriales	Flavobacteriaceae	Capnocytophaga	sp._HMT_338	797
Bacteria	Proteobacteria	Gammaproteobacteria	Cardiobacteriales	Cardiobacteriaceae	Cardiobacterium	hominis	2690
Bacteria	Actinobacteria	Actinobacteria	Corynebacteriales	Corynebacteriaceae	Corynebacterium	durum	12486
Bacteria	Actinobacteria	Actinobacteria	Corynebacteriales	Corynebacteriaceae	Corynebacterium	matruchotii	7416
Bacteria	Actinobacteria	Actinobacteria	Corynebacteriales	Corynebacteriaceae	Corynebacterium	NA	3382
Bacteria	Firmicutes	Negativicutes	Veillonellales	Veillonellaceae	Dialister	invisus	3502
Bacteria	Firmicutes	Negativicutes	Veillonellales	Veillonellaceae	Dialister	pneumosintes	1419
Bacteria	Proteobacteria	Betaproteobacteria	Neisseriales	Neisseriaceae	Eikenella	corrodens	600
Bacteria	Firmicutes	Clostridia	Clostridiales	Peptostreptococcaceae_[XI]	Filifactor	alocis	3350
Bacteria	Fusobacteria	Fusobacteriia	Fusobacteriales	Fusobacteriaceae	Fusobacterium	periodonticum	100720
Bacteria	Fusobacteria	Fusobacteriia	Fusobacteriales	Fusobacteriaceae	Fusobacterium	nucleatum_subsp._vincentii	69915
Bacteria	Fusobacteria	Fusobacteriia	Fusobacteriales	Fusobacteriaceae	Fusobacterium	sp._HMT_203	44927
Bacteria	Fusobacteria	Fusobacteriia	Fusobacteriales	Fusobacteriaceae	Fusobacterium	NA	9354
Bacteria	Fusobacteria	Fusobacteriia	Fusobacteriales	Fusobacteriaceae	Fusobacterium	nucleatum_subsp._animalis	5225
Bacteria	Fusobacteria	Fusobacteriia	Fusobacteriales	Fusobacteriaceae	Fusobacterium	naviforme	1452
Bacteria	Fusobacteria	Fusobacteriia	Fusobacteriales	Fusobacteriaceae	Fusobacterium	sp._HMT_248	730
Bacteria	Actinobacteria	Actinobacteria	Bifidobacteriales	Bifidobacteriaceae	Gardnerella	vaginalis	653
Bacteria	Firmicutes	Bacilli	Bacillales	Gemellaceae	Gemella	haemolysans	179922
Bacteria	Firmicutes	Bacilli	Bacillales	Gemellaceae	Gemella	sanguinis	63232
Bacteria	Firmicutes	Bacilli	Bacillales	Gemellaceae	Gemella	morbillorum	40377
Bacteria	Firmicutes	Bacilli	Bacillales	Gemellaceae	Gemella	NA	14359
Bacteria	Firmicutes	Bacilli	Lactobacillales	Carnobacteriaceae	Granulicatella	adiacens	202758
Bacteria	Firmicutes	Bacilli	Lactobacillales	Carnobacteriaceae	Granulicatella	elegans	34758
Bacteria	Firmicutes	Bacilli	Lactobacillales	Carnobacteriaceae	Granulicatella	NA	852
Bacteria	Proteobacteria	Gammaproteobacteria	Pasteurellales	Pasteurellaceae	Haemophilus	parainfluenzae	470575
Bacteria	Proteobacteria	Gammaproteobacteria	Pasteurellales	Pasteurellaceae	Haemophilus	sp._HMT_036	36174
Bacteria	Proteobacteria	Gammaproteobacteria	Pasteurellales	Pasteurellaceae	Haemophilus	parahaemolyticus	26003
Bacteria	Proteobacteria	Gammaproteobacteria	Pasteurellales	Pasteurellaceae	Haemophilus	haemolyticus	24159
Bacteria	Proteobacteria	Gammaproteobacteria	Pasteurellales	Pasteurellaceae	Haemophilus	NA	18494
Bacteria	Proteobacteria	Gammaproteobacteria	Pasteurellales	Pasteurellaceae	Haemophilus	paraphrohaemolyticus	12801
Bacteria	Proteobacteria	Gammaproteobacteria	Pasteurellales	Pasteurellaceae	Haemophilus	sputorum	7142
Bacteria	Proteobacteria	Gammaproteobacteria	Pasteurellales	Pasteurellaceae	Haemophilus	sp._HMT_908	5316
Bacteria	Proteobacteria	Gammaproteobacteria	Pasteurellales	Pasteurellaceae	Haemophilus	pittmaniae	4739
Bacteria	Proteobacteria	Betaproteobacteria	Neisseriales	Neisseriaceae	Kingella	oralis	5990
Bacteria	Proteobacteria	Betaproteobacteria	Neisseriales	Neisseriaceae	Kingella	sp._HMT_012	1827
Bacteria	Proteobacteria	Betaproteobacteria	Neisseriales	Neisseriaceae	Kingella	NA	1005
Bacteria	Proteobacteria	Betaproteobacteria	Neisseriales	Neisseriaceae	Kingella	denitrificans	788
Bacteria	Proteobacteria	Gammaproteobacteria	Enterobacterales	Enterobacteriaceae	Klebsiella	pneumoniae	1098
Bacteria	Firmicutes	Clostridia	Clostridiales	Lachnospiraceae_[XIV]	Lachnoanaerobaculum	orale	34890
Bacteria	Firmicutes	Clostridia	Clostridiales	Lachnospiraceae_[XIV]	Lachnoanaerobaculum	umeaense	18758
Bacteria	Firmicutes	Clostridia	Clostridiales	Lachnospiraceae_[XIV]	Lachnoanaerobaculum	saburreum	2300
Bacteria	Firmicutes	Clostridia	Clostridiales	Lachnospiraceae_[XIV]	Lachnoanaerobaculum	NA	1659
Bacteria	Firmicutes	Clostridia	Clostridiales	Lachnospiraceae_[XIV]	Lachnospiraceae_[G-2]	bacterium_HMT_096	18665
Bacteria	Firmicutes	Clostridia	Clostridiales	Lachnospiraceae_[XIV]	Lachnospiraceae_[G-2]	bacterium_HMT_088	665
Bacteria	Firmicutes	Clostridia	Clostridiales	Lachnospiraceae_[XIV]	Lachnospiraceae_[G-3]	bacterium_HMT_100	4106
Bacteria	Firmicutes	Bacilli	Lactobacillales	Lactobacillaceae	Lactobacillus	gasseri	17634
Bacteria	Firmicutes	Bacilli	Lactobacillales	Lactobacillaceae	Lactobacillus	fermentum	12882
Bacteria	Firmicutes	Bacilli	Lactobacillales	Lactobacillaceae	Lactobacillus	ultunensis	11569
Bacteria	Firmicutes	Bacilli	Lactobacillales	Lactobacillaceae	Lactobacillus	salivarius	5286
Bacteria	Firmicutes	Bacilli	Lactobacillales	Lactobacillaceae	Lactobacillus	reuteri_clade_938	2545
Bacteria	Firmicutes	Bacilli	Lactobacillales	Lactobacillaceae	Lactobacillus	iners	2379
Bacteria	Firmicutes	Bacilli	Lactobacillales	Lactobacillaceae	Lactobacillus	vaginalis	2201
Bacteria	Firmicutes	Bacilli	Lactobacillales	Lactobacillaceae	Lactobacillus	NA	1939
Bacteria	Firmicutes	Bacilli	Lactobacillales	Lactobacillaceae	Lactobacillus	oris	965
Bacteria	Firmicutes	Bacilli	Lactobacillales	Lactobacillaceae	Lactobacillus	jensenii	638
Bacteria	Firmicutes	Bacilli	Lactobacillales	Lactobacillaceae	Lactobacillus	casei	552
Bacteria	Proteobacteria	Betaproteobacteria	Burkholderiales	Burkholderiaceae	Lautropia	mirabilis	17858
Bacteria	Fusobacteria	Fusobacteriia	Fusobacteriales	Leptotrichiaceae	Leptotrichia	sp._HMT_417	61475
Bacteria	Fusobacteria	Fusobacteriia	Fusobacteriales	Leptotrichiaceae	Leptotrichia	sp._HMT_221	20028
Bacteria	Fusobacteria	Fusobacteriia	Fusobacteriales	Leptotrichiaceae	Leptotrichia	hongkongensis	14765
Bacteria	Fusobacteria	Fusobacteriia	Fusobacteriales	Leptotrichiaceae	Leptotrichia	sp._HMT_215	14762
Bacteria	Fusobacteria	Fusobacteriia	Fusobacteriales	Leptotrichiaceae	Leptotrichia	wadei	14470
Bacteria	Fusobacteria	Fusobacteriia	Fusobacteriales	Leptotrichiaceae	Leptotrichia	sp._HMT_225	9906
Bacteria	Fusobacteria	Fusobacteriia	Fusobacteriales	Leptotrichiaceae	Leptotrichia	hofstadii	5325
Bacteria	Fusobacteria	Fusobacteriia	Fusobacteriales	Leptotrichiaceae	Leptotrichia	shahii	3976
Bacteria	Fusobacteria	Fusobacteriia	Fusobacteriales	Leptotrichiaceae	Leptotrichia	sp._HMT_218	3897
Bacteria	Fusobacteria	Fusobacteriia	Fusobacteriales	Leptotrichiaceae	Leptotrichia	sp._HMT_498	3267
Bacteria	Fusobacteria	Fusobacteriia	Fusobacteriales	Leptotrichiaceae	Leptotrichia	sp._HMT_392	2265
Bacteria	Fusobacteria	Fusobacteriia	Fusobacteriales	Leptotrichiaceae	Leptotrichia	sp._HMT_212	2046
Bacteria	Fusobacteria	Fusobacteriia	Fusobacteriales	Leptotrichiaceae	Leptotrichia	NA	1548
Bacteria	Fusobacteria	Fusobacteriia	Fusobacteriales	Leptotrichiaceae	Leptotrichia	sp._HMT_219	1326
Bacteria	Firmicutes	Negativicutes	Veillonellales	Veillonellaceae	Megasphaera	micronuciformis	15161
Bacteria	Firmicutes	Clostridia	Clostridiales	Peptostreptococcaceae_[XI]	Mogibacterium	diversum	11222
Bacteria	Firmicutes	Clostridia	Clostridiales	Peptostreptococcaceae_[XI]	Mogibacterium	timidum	1451
Bacteria	Firmicutes	Bacilli	Lactobacillales	NA	NA	NA	5020
Bacteria	Firmicutes	Bacilli	NA	NA	NA	NA	889
Bacteria	Firmicutes	NA	NA	NA	NA	NA	687
Bacteria	NA	NA	NA	NA	NA	NA	2736
Bacteria	Proteobacteria	Gammaproteobacteria	Pasteurellales	Pasteurellaceae	NA	NA	8598
Bacteria	Proteobacteria	Betaproteobacteria	Neisseriales	Neisseriaceae	Neisseria	NA	117375
Bacteria	Proteobacteria	Betaproteobacteria	Neisseriales	Neisseriaceae	Neisseria	flavescens	71095
Bacteria	Proteobacteria	Betaproteobacteria	Neisseriales	Neisseriaceae	Neisseria	flava	66367
Bacteria	Proteobacteria	Betaproteobacteria	Neisseriales	Neisseriaceae	Neisseria	oralis	14745
Bacteria	Proteobacteria	Betaproteobacteria	Neisseriales	Neisseriaceae	Neisseria	cinerea	11532
Bacteria	Proteobacteria	Betaproteobacteria	Neisseriales	Neisseriaceae	Neisseria	elongata	10763
Bacteria	Proteobacteria	Betaproteobacteria	Neisseriales	Neisseriaceae	Neisseria	subflava	10517
Bacteria	Proteobacteria	Betaproteobacteria	Neisseriales	Neisseriaceae	Neisseria	perflava	3380
Bacteria	Proteobacteria	Betaproteobacteria	Neisseriales	Neisseriaceae	Neisseria	bacilliformis	2021
Bacteria	Proteobacteria	Betaproteobacteria	Neisseriales	Neisseriaceae	Neisseria	polysaccharea	904
Bacteria	Actinobacteria	Coriobacteriia	Coriobacteriales	Atopobiaceae	Olsenella	sp._HMT_807	949
Bacteria	Firmicutes	Clostridia	Clostridiales	Lachnospiraceae_[XIV]	Oribacterium	parvum	45450
Bacteria	Firmicutes	Clostridia	Clostridiales	Lachnospiraceae_[XIV]	Oribacterium	asaccharolyticum	13162
Bacteria	Firmicutes	Clostridia	Clostridiales	Lachnospiraceae_[XIV]	Oribacterium	sinus	1274
Bacteria	Firmicutes	Clostridia	Clostridiales	Lachnospiraceae_[XIV]	Oribacterium	NA	522
Bacteria	Actinobacteria	Actinobacteria	Bifidobacteriales	Bifidobacteriaceae	Parascardovia	denticolens	1876
Bacteria	Firmicutes	Clostridia	Clostridiales	Peptoniphilaceae	Parvimonas	micra	20739
Bacteria	Firmicutes	Clostridia	Clostridiales	Peptococcaceae	Peptococcus	sp._HMT_167	532
Bacteria	Firmicutes	Clostridia	Clostridiales	Peptostreptococcaceae_[XI]	Peptostreptococcaceae_[XI][G-1]	sulci	11591
Bacteria	Firmicutes	Clostridia	Clostridiales	Peptostreptococcaceae_[XI]	Peptostreptococcaceae_[XI][G-4]	bacterium_HMT_369	828
Bacteria	Firmicutes	Clostridia	Clostridiales	Peptostreptococcaceae_[XI]	Peptostreptococcaceae_[XI][G-6]	nodatum	1285
Bacteria	Firmicutes	Clostridia	Clostridiales	Peptostreptococcaceae_[XI]	Peptostreptococcaceae_[XI][G-9]	brachy	5599
Bacteria	Firmicutes	Clostridia	Clostridiales	Peptostreptococcaceae_[XI]	Peptostreptococcus	stomatis	24850
Bacteria	Bacteroidetes	Bacteroidia	Bacteroidales	Porphyromonadaceae	Porphyromonas	pasteri	102282
Bacteria	Bacteroidetes	Bacteroidia	Bacteroidales	Porphyromonadaceae	Porphyromonas	endodontalis	9269
Bacteria	Bacteroidetes	Bacteroidia	Bacteroidales	Porphyromonadaceae	Porphyromonas	gingivalis	9189
Bacteria	Bacteroidetes	Bacteroidia	Bacteroidales	Porphyromonadaceae	Porphyromonas	catoniae	6786
Bacteria	Bacteroidetes	Bacteroidia	Bacteroidales	Porphyromonadaceae	Porphyromonas	sp._HMT_278	3770
Bacteria	Bacteroidetes	Bacteroidia	Bacteroidales	Porphyromonadaceae	Porphyromonas	sp._HMT_930	1778
Bacteria	Bacteroidetes	Bacteroidia	Bacteroidales	Porphyromonadaceae	Porphyromonas	NA	1350
Bacteria	Bacteroidetes	Bacteroidia	Bacteroidales	Prevotellaceae	Prevotella	melaninogenica	380470
Bacteria	Bacteroidetes	Bacteroidia	Bacteroidales	Prevotellaceae	Prevotella	veroralis	143194
Bacteria	Bacteroidetes	Bacteroidia	Bacteroidales	Prevotellaceae	Prevotella	salivae	63136
Bacteria	Bacteroidetes	Bacteroidia	Bacteroidales	Prevotellaceae	Prevotella	sp._HMT_313	38740
Bacteria	Bacteroidetes	Bacteroidia	Bacteroidales	Prevotellaceae	Prevotella	pallens	36819
Bacteria	Bacteroidetes	Bacteroidia	Bacteroidales	Prevotellaceae	Prevotella	nanceiensis	31161
Bacteria	Bacteroidetes	Bacteroidia	Bacteroidales	Prevotellaceae	Prevotella	histicola	27867
Bacteria	Bacteroidetes	Bacteroidia	Bacteroidales	Prevotellaceae	Prevotella	NA	26064
Bacteria	Bacteroidetes	Bacteroidia	Bacteroidales	Prevotellaceae	Prevotella	oris	14207
Bacteria	Bacteroidetes	Bacteroidia	Bacteroidales	Prevotellaceae	Prevotella	nigrescens	8883
Bacteria	Bacteroidetes	Bacteroidia	Bacteroidales	Prevotellaceae	Prevotella	denticola	6578
Bacteria	Bacteroidetes	Bacteroidia	Bacteroidales	Prevotellaceae	Prevotella	intermedia	4362
Bacteria	Bacteroidetes	Bacteroidia	Bacteroidales	Prevotellaceae	Prevotella	oulorum	4226
Bacteria	Bacteroidetes	Bacteroidia	Bacteroidales	Prevotellaceae	Prevotella	sp._HMT_306	2256
Bacteria	Bacteroidetes	Bacteroidia	Bacteroidales	Prevotellaceae	Prevotella	sp._HMT_317	1954
Bacteria	Bacteroidetes	Bacteroidia	Bacteroidales	Prevotellaceae	Prevotella	sp._HMT_309	1870
Bacteria	Bacteroidetes	Bacteroidia	Bacteroidales	Prevotellaceae	Prevotella	sp._HMT_305	1837
Bacteria	Bacteroidetes	Bacteroidia	Bacteroidales	Prevotellaceae	Prevotella	sp._HMT_396	1771
Bacteria	Bacteroidetes	Bacteroidia	Bacteroidales	Prevotellaceae	Prevotella	pleuritidis	1671
Bacteria	Bacteroidetes	Bacteroidia	Bacteroidales	Prevotellaceae	Prevotella	aurantiaca	1420
Bacteria	Bacteroidetes	Bacteroidia	Bacteroidales	Prevotellaceae	Prevotella	shahii	1234
Bacteria	Bacteroidetes	Bacteroidia	Bacteroidales	Prevotellaceae	Prevotella	sp._HMT_314	1126
Bacteria	Bacteroidetes	Bacteroidia	Bacteroidales	Prevotellaceae	Prevotella	sp._HMT_472	882
Bacteria	Bacteroidetes	Bacteroidia	Bacteroidales	Prevotellaceae	Prevotella	dentalis	837
Bacteria	Bacteroidetes	Bacteroidia	Bacteroidales	Prevotellaceae	Prevotella	sp._HMT_300	792
Bacteria	Bacteroidetes	Bacteroidia	Bacteroidales	Prevotellaceae	Prevotella	sp._HMT_443	719
Bacteria	Bacteroidetes	Bacteroidia	Bacteroidales	Prevotellaceae	Prevotella	sp._HMT_304	664
Bacteria	Bacteroidetes	Bacteroidia	Bacteroidales	Prevotellaceae	Prevotella	oralis	634
Bacteria	Proteobacteria	Gammaproteobacteria	Pseudomonadales	Pseudomonadaceae	Pseudomonas	fluorescens	916
Bacteria	Firmicutes	Clostridia	Clostridiales	Eubacteriaceae_[XV]	Pseudoramibacter	alactolyticus	538
Bacteria	Actinobacteria	Actinobacteria	Actinomycetales	Micrococcaceae	Rothia	mucilaginosa	561433
Bacteria	Actinobacteria	Actinobacteria	Actinomycetales	Micrococcaceae	Rothia	dentocariosa	128387
Bacteria	Actinobacteria	Actinobacteria	Actinomycetales	Micrococcaceae	Rothia	aeria	42132
Bacteria	Actinobacteria	Actinobacteria	Actinomycetales	Micrococcaceae	Rothia	NA	1681
Bacteria	Firmicutes	Clostridia	Clostridiales	Ruminococcaceae	Ruminococcaceae_[G-1]	bacterium_HMT_075	7861
Bacteria	Firmicutes	Clostridia	Clostridiales	Ruminococcaceae	Ruminococcaceae_[G-2]	bacterium_HMT_085	7571
Bacteria	Saccharibacteria_(TM7)	Saccharibacteria_(TM7)_[C-1]	Saccharibacteria_(TM7)_[O-1]	Saccharibacteria_(TM7)_[F-1]	Saccharibacteria_(TM7)_[G-1]	bacterium_HMT_352	9498
Bacteria	Saccharibacteria_(TM7)	Saccharibacteria_(TM7)_[C-1]	Saccharibacteria_(TM7)_[O-1]	Saccharibacteria_(TM7)_[F-1]	Saccharibacteria_(TM7)_[G-1]	bacterium_HMT_346	1365
Bacteria	Saccharibacteria_(TM7)	Saccharibacteria_(TM7)_[C-1]	Saccharibacteria_(TM7)_[O-1]	Saccharibacteria_(TM7)_[F-1]	Saccharibacteria_(TM7)_[G-1]	bacterium_HMT_952	1191
Bacteria	Saccharibacteria_(TM7)	Saccharibacteria_(TM7)_[C-1]	Saccharibacteria_(TM7)_[O-1]	Saccharibacteria_(TM7)_[F-1]	Saccharibacteria_(TM7)_[G-1]	bacterium_HMT_348	661
Bacteria	Saccharibacteria_(TM7)	Saccharibacteria_(TM7)_[C-1]	Saccharibacteria_(TM7)_[O-1]	Saccharibacteria_(TM7)_[F-1]	Saccharibacteria_(TM7)_[G-3]	bacterium_HMT_351	8998
Bacteria	Saccharibacteria_(TM7)	Saccharibacteria_(TM7)_[C-1]	Saccharibacteria_(TM7)_[O-1]	Saccharibacteria_(TM7)_[F-1]	Saccharibacteria_(TM7)_[G-6]	bacterium_HMT_870	969
Bacteria	Actinobacteria	Actinobacteria	Bifidobacteriales	Bifidobacteriaceae	Scardovia	wiggsiae	3296
Bacteria	Firmicutes	Negativicutes	Selenomonadales	Selenomonadaceae	Selenomonas	sp._HMT_136	5976
Bacteria	Firmicutes	Negativicutes	Selenomonadales	Selenomonadaceae	Selenomonas	sputigena	3337
Bacteria	Firmicutes	Negativicutes	Selenomonadales	Selenomonadaceae	Selenomonas	noxia	1652
Bacteria	Firmicutes	Negativicutes	Selenomonadales	Selenomonadaceae	Selenomonas	artemidis	1036
Bacteria	Firmicutes	Negativicutes	Selenomonadales	Selenomonadaceae	Selenomonas	NA	770
Bacteria	Firmicutes	Negativicutes	Selenomonadales	Selenomonadaceae	Selenomonas	flueggei	745
Bacteria	Firmicutes	Clostridia	Clostridiales	Lachnospiraceae_[XIV]	Shuttleworthia	satelles	867
Bacteria	Fusobacteria	Fusobacteriia	Fusobacteriales	Leptotrichiaceae	Sneathia	sanguinegens	995
Bacteria	Fusobacteria	Fusobacteriia	Fusobacteriales	Leptotrichiaceae	Sneathia	NA	575
Bacteria	Firmicutes	Clostridia	Clostridiales	Lachnospiraceae_[XIV]	Stomatobaculum	sp._HMT_097	29242
Bacteria	Firmicutes	Clostridia	Clostridiales	Lachnospiraceae_[XIV]	Stomatobaculum	longum	19980
Bacteria	Firmicutes	Bacilli	Lactobacillales	Streptococcaceae	Streptococcus	oralis_subsp._dentisani_clade_058	2567719
Bacteria	Firmicutes	Bacilli	Lactobacillales	Streptococcaceae	Streptococcus	salivarius	855102
Bacteria	Firmicutes	Bacilli	Lactobacillales	Streptococcaceae	Streptococcus	parasanguinis_clade_411	667186
Bacteria	Firmicutes	Bacilli	Lactobacillales	Streptococcaceae	Streptococcus	NA	500497
Bacteria	Firmicutes	Bacilli	Lactobacillales	Streptococcaceae	Streptococcus	sanguinis	84634
Bacteria	Firmicutes	Bacilli	Lactobacillales	Streptococcaceae	Streptococcus	mutans	50254
Bacteria	Firmicutes	Bacilli	Lactobacillales	Streptococcaceae	Streptococcus	sp._HMT_066	41557
Bacteria	Firmicutes	Bacilli	Lactobacillales	Streptococcaceae	Streptococcus	anginosus	23046
Bacteria	Firmicutes	Bacilli	Lactobacillales	Streptococcaceae	Streptococcus	sobrinus	13105
Bacteria	Firmicutes	Bacilli	Lactobacillales	Streptococcaceae	Streptococcus	gordonii	11790
Bacteria	Firmicutes	Bacilli	Lactobacillales	Streptococcaceae	Streptococcus	intermedius	9038
Bacteria	Firmicutes	Bacilli	Lactobacillales	Streptococcaceae	Streptococcus	thermophilus	6522
Bacteria	Firmicutes	Bacilli	Lactobacillales	Streptococcaceae	Streptococcus	constellatus	3861
Bacteria	Firmicutes	Bacilli	Lactobacillales	Streptococcaceae	Streptococcus	australis	2999
Bacteria	Firmicutes	Bacilli	Lactobacillales	Streptococcaceae	Streptococcus	downei	1818
Bacteria	Firmicutes	Bacilli	Lactobacillales	Streptococcaceae	Streptococcus	oralis_subsp._dentisani_clade_398	737
Bacteria	Bacteroidetes	Bacteroidia	Bacteroidales	Porphyromonadaceae	Tannerella	forsythia	2139
Bacteria	Bacteroidetes	Bacteroidia	Bacteroidales	Porphyromonadaceae	Tannerella	sp._HMT_286	1486
Bacteria	Firmicutes	Negativicutes	Veillonellales	Veillonellaceae	Veillonella	dispar	268610
Bacteria	Firmicutes	Negativicutes	Veillonellales	Veillonellaceae	Veillonella	parvula	147412
Bacteria	Firmicutes	Negativicutes	Veillonellales	Veillonellaceae	Veillonella	atypica	127760
Bacteria	Firmicutes	Negativicutes	Veillonellales	Veillonellaceae	Veillonella	rogosae	39079
Bacteria	Firmicutes	Negativicutes	Veillonellales	Veillonellaceae	Veillonella	NA	14581
Bacteria	Firmicutes	Negativicutes	Veillonellales	Veillonellaceae	Veillonella	sp._HMT_780	8159
Bacteria	Firmicutes	Negativicutes	Veillonellales	Veillonellaceae	Veillonella	sp._HMT_917	5595
Bacteria	Firmicutes	Negativicutes	Veillonellales	Veillonellaceae	Veillonella	denticariosi	583

## Sheet:  AGP data set
Taxonomy assignation and corresponding number of 16S rRNA gene next-generation sequencing reads in the AGP data set.
Kingdom	Phylum	Class	Order	Family	Genus	Species	Total number of sequencing reads
Bacteria	Absconditabacteria_(SR1)	Absconditabacteria_(SR1)_[C-1]	Absconditabacteria_(SR1)_[O-1]	Absconditabacteria_(SR1)_[F-1]	Absconditabacteria_(SR1)_[G-1]	bacterium_HMT_875	21430
Bacteria	Absconditabacteria_(SR1)	Absconditabacteria_(SR1)_[C-1]	Absconditabacteria_(SR1)_[O-1]	Absconditabacteria_(SR1)_[F-1]	Absconditabacteria_(SR1)_[G-1]	bacterium_HMT_345	8098
Bacteria	Absconditabacteria_(SR1)	Absconditabacteria_(SR1)_[C-1]	Absconditabacteria_(SR1)_[O-1]	Absconditabacteria_(SR1)_[F-1]	Absconditabacteria_(SR1)_[G-1]	bacterium_HMT_874	1246
Bacteria	Proteobacteria	Alphaproteobacteria	Rhodospirillales	Acetobacteraceae	Roseomonas	gilardii	744
Bacteria	Actinobacteria	Actinobacteria	Actinomycetales	Actinomycetaceae	Actinomyces	sp._HMT_180	621095
Bacteria	Actinobacteria	Actinobacteria	Actinomycetales	Actinomycetaceae	Actinomyces	lingnae_[Not_Validly_Published]	176230
Bacteria	Actinobacteria	Actinobacteria	Actinomycetales	Actinomycetaceae	Actinomyces	graevenitzii	85489
Bacteria	Actinobacteria	Actinobacteria	Actinomycetales	Actinomycetaceae	Actinomyces	sp._HMT_169	9891
Bacteria	Actinobacteria	Actinobacteria	Actinomycetales	Actinomycetaceae	Actinomyces	NA	7624
Bacteria	Actinobacteria	Actinobacteria	Actinomycetales	Actinomycetaceae	NA	NA	2570
Bacteria	Actinobacteria	Actinobacteria	Actinomycetales	Actinomycetaceae	Actinomyces	sp._HMT_172	2517
Bacteria	Actinobacteria	Actinobacteria	Actinomycetales	Actinomycetaceae	Mobiluncus	mulieris	1940
Bacteria	Actinobacteria	Actinobacteria	Actinomycetales	Actinomycetaceae	Actinomyces	naeslundii	1687
Bacteria	Actinobacteria	Actinobacteria	Actinomycetales	Actinomycetaceae	Peptidiphaga	sp._HMT_183	637
Bacteria	Actinobacteria	Actinobacteria	Actinomycetales	Actinomycetaceae	Actinomyces	sp._HMT_448	416
Bacteria	Actinobacteria	Actinobacteria	Actinomycetales	Actinomycetaceae	Actinomyces	sp._HMT_178	371
Bacteria	Actinobacteria	Actinobacteria	Actinomycetales	Actinomycetaceae	Arcanobacterium	haemolyticum	344
Bacteria	Actinobacteria	Actinobacteria	Actinomycetales	Actinomycetaceae	Peptidiphaga	gingivicola	335
Bacteria	Actinobacteria	Actinobacteria	Actinomycetales	Actinomycetaceae	Actinomyces	dentalis	238
Bacteria	Actinobacteria	Actinobacteria	Actinomycetales	Actinomycetaceae	Actinomyces	gerencseriae	135
Bacteria	Actinobacteria	Actinobacteria	Actinomycetales	Actinomycetaceae	Actinomyces	sp._HMT_525	77
Bacteria	Actinobacteria	Actinobacteria	Actinomycetales	Actinomycetaceae	Actinomyces	meyeri	73
Bacteria	Actinobacteria	Actinobacteria	Actinomycetales	Actinomycetaceae	Actinomyces	radicidentis	71
Bacteria	Actinobacteria	Actinobacteria	Actinomycetales	Actinomycetaceae	Actinomyces	sp._HMT_896	47
Bacteria	Actinobacteria	Actinobacteria	Actinomycetales	Actinomycetaceae	Actinomyces	sp._HMT_897	19
Bacteria	Firmicutes	Bacilli	Lactobacillales	Aerococcaceae	Abiotrophia	defectiva	13451
Bacteria	Firmicutes	Bacilli	Lactobacillales	Aerococcaceae	Aerococcus	viridans	790
Bacteria	Firmicutes	Bacilli	Lactobacillales	Aerococcaceae	NA	NA	163
Bacteria	Proteobacteria	Betaproteobacteria	Burkholderiales	Alcaligenaceae	Achromobacter	xylosoxidans	15312
Bacteria	Proteobacteria	Betaproteobacteria	Burkholderiales	Alcaligenaceae	Bordetella	pertussis	4227
Bacteria	Actinobacteria	Coriobacteriia	Coriobacteriales	Atopobiaceae	Olsenella	uli	62
Bacteria	Actinobacteria	Coriobacteriia	Coriobacteriales	Atopobiaceae	Olsenella	sp._HMT_939	28
Bacteria	Firmicutes	Bacilli	Bacillales	Bacillaceae	Bacillus	anthracis	21759
Bacteria	Firmicutes	Bacilli	Bacillales	Bacillaceae	Bacillus	subtilis	20039
Bacteria	Firmicutes	Bacilli	Bacillales	Bacillaceae	Anoxybacillus	flavithermus	8902
Bacteria	Firmicutes	Bacilli	Bacillales	Bacillaceae	NA	NA	2938
Bacteria	Firmicutes	Bacilli	Bacillales	Bacillaceae	Lysinibacillus	fusiformis	90
Bacteria	Firmicutes	Bacilli	Bacillales	Bacillaceae	Bacillus	NA	78
Bacteria	Firmicutes	Bacilli	Bacillales	Bacillaceae	Bacillus	clausii	35
Bacteria	Bacteroidetes	Bacteroidia	Bacteroidales	Bacteroidaceae	Bacteroides	NA	104365
Bacteria	Bacteroidetes	Bacteroidia	Bacteroidales	Bacteroidaceae	NA	NA	411
Bacteria	Bacteroidetes	Bacteroidia	Bacteroidales	Bacteroidaceae	Bacteroidaceae_[G-1]	bacterium_HMT_272	66
Bacteria	Bacteroidetes	Bacteroidia	Bacteroidales	Bacteroidaceae	Bacteroides	heparinolyticus	62
Bacteria	Bacteroidetes	Bacteroidia	Bacteroidales	Bacteroidaceae	Bacteroides	pyogenes	43
Bacteria	Bacteroidetes	Bacteroidia	Bacteroidales	Bacteroidales_[F-2]	Bacteroidales_[G-2]	bacterium_HMT_274	1551
Bacteria	Bacteroidetes	Bacteroidetes_[C-1]	Bacteroidetes_[O-1]	Bacteroidetes_[F-1]	Bacteroidetes_[G-7]	bacterium_HMT_911	1615
Bacteria	Bacteroidetes	Bacteroidetes_[C-1]	Bacteroidetes_[O-1]	Bacteroidetes_[F-1]	NA	NA	490
Bacteria	Bacteroidetes	Bacteroidetes_[C-1]	Bacteroidetes_[O-1]	Bacteroidetes_[F-1]	Bacteroidetes_[G-5]	bacterium_HMT_511	147
Bacteria	Bacteroidetes	Bacteroidetes_[C-1]	Bacteroidetes_[O-1]	Bacteroidetes_[F-1]	Bacteroidetes_[G-5]	bacterium_HMT_505	111
Bacteria	Bacteroidetes	Bacteroidetes_[C-1]	Bacteroidetes_[O-1]	Bacteroidetes_[F-1]	Bacteroidetes_[G-3]	NA	75
Bacteria	Bacteroidetes	Bacteroidetes_[C-1]	Bacteroidetes_[O-1]	Bacteroidetes_[F-1]	Bacteroidetes_[G-3]	bacterium_HMT_365	71
Bacteria	Bacteroidetes	Bacteroidetes_[C-1]	Bacteroidetes_[O-1]	Bacteroidetes_[F-1]	Bacteroidetes_[G-5]	bacterium_HMT_507	71
Bacteria	Bacteroidetes	Bacteroidetes_[C-1]	Bacteroidetes_[O-1]	Bacteroidetes_[F-1]	Bacteroidetes_[G-3]	bacterium_HMT_280	45
Bacteria	Bacteroidetes	Bacteroidetes_[C-1]	Bacteroidetes_[O-1]	Bacteroidetes_[F-1]	Bacteroidetes_[G-3]	bacterium_HMT_899	43
Bacteria	Bacteroidetes	Bacteroidetes_[C-1]	Bacteroidetes_[O-1]	Bacteroidetes_[F-1]	Bacteroidetes_[G-3]	bacterium_HMT_281	28
Bacteria	Bacteroidetes	Bacteroidetes_[C-1]	Bacteroidetes_[O-1]	Bacteroidetes_[F-1]	Bacteroidetes_[G-3]	bacterium_HMT_503	28
Bacteria	Bacteroidetes	Bacteroidetes_[C-2]	Bacteroidetes_[O-2]	Bacteroidetes_[F-2]	Bacteroidetes_[G-6]	bacterium_HMT_516	43
Bacteria	Proteobacteria	Alphaproteobacteria	Rhizobiales	Bartonellaceae	Bartonella	schoenbuchensis	189
Bacteria	Actinobacteria	Actinobacteria	Bifidobacteriales	Bifidobacteriaceae	Bifidobacterium	breve	6084
Bacteria	Actinobacteria	Actinobacteria	Bifidobacteriales	Bifidobacteriaceae	Gardnerella	vaginalis	3913
Bacteria	Actinobacteria	Actinobacteria	Bifidobacteriales	Bifidobacteriaceae	Alloscardovia	omnicolens	3074
Bacteria	Actinobacteria	Actinobacteria	Bifidobacteriales	Bifidobacteriaceae	Bifidobacterium	animalis	1425
Bacteria	Actinobacteria	Actinobacteria	Bifidobacteriales	Bifidobacteriaceae	Scardovia	wiggsiae	542
Bacteria	Actinobacteria	Actinobacteria	Bifidobacteriales	Bifidobacteriaceae	Bifidobacterium	NA	386
Bacteria	Actinobacteria	Actinobacteria	Bifidobacteriales	Bifidobacteriaceae	Bifidobacterium	dentium	118
Bacteria	Actinobacteria	Actinobacteria	Bifidobacteriales	Bifidobacteriaceae	Bifidobacterium	subtile	16
Bacteria	Proteobacteria	Alphaproteobacteria	Rhizobiales	Bradyrhizobiaceae	Bosea	vestrisii	1048
Bacteria	Proteobacteria	Alphaproteobacteria	Rhizobiales	Bradyrhizobiaceae	Afipia	broomeae	211
Bacteria	Proteobacteria	Alphaproteobacteria	Rhizobiales	Bradyrhizobiaceae	NA	NA	69
Bacteria	Proteobacteria	Alphaproteobacteria	Rhizobiales	Bradyrhizobiaceae	Afipia	sp._genotype_4	34
Bacteria	Actinobacteria	Actinobacteria	Micrococcales	Brevibacteriaceae	Brevibacterium	paucivorans	2840
Bacteria	Proteobacteria	Alphaproteobacteria	Rhizobiales	Brucellaceae	Ochrobactrum	anthropi	60535
Bacteria	Proteobacteria	Betaproteobacteria	Burkholderiales	Burkholderiaceae	Lautropia	mirabilis	22488
Bacteria	Proteobacteria	Betaproteobacteria	Burkholderiales	Burkholderiaceae	Ralstonia	NA	843
Bacteria	Proteobacteria	Betaproteobacteria	Burkholderiales	Burkholderiaceae	NA	NA	163
Bacteria	Proteobacteria	Betaproteobacteria	Burkholderiales	Burkholderiaceae	Ralstonia	pickettii	121
Bacteria	Proteobacteria	Betaproteobacteria	Burkholderiales	Burkholderiaceae	Ralstonia	sp._HMT_406	42
Bacteria	Proteobacteria	Betaproteobacteria	Burkholderiales	Burkholderiaceae	Cupriavidus	gilardii	23
Bacteria	Proteobacteria	Betaproteobacteria	Burkholderiales	Burkholderiaceae	Burkholderia	cepacia	20
Bacteria	Proteobacteria	Epsilonproteobacteria	Campylobacterales	Campylobacteraceae	Campylobacter	concisus	89296
Bacteria	Proteobacteria	Epsilonproteobacteria	Campylobacterales	Campylobacteraceae	Campylobacter	NA	9028
Bacteria	Proteobacteria	Epsilonproteobacteria	Campylobacterales	Campylobacteraceae	Campylobacter	rectus	6101
Bacteria	Proteobacteria	Epsilonproteobacteria	Campylobacterales	Campylobacteraceae	Campylobacter	sp._HMT_044	4499
Bacteria	Proteobacteria	Epsilonproteobacteria	Campylobacterales	Campylobacteraceae	Campylobacter	ureolyticus	3834
Bacteria	Proteobacteria	Epsilonproteobacteria	Campylobacterales	Campylobacteraceae	Campylobacter	curvus	1229
Bacteria	Proteobacteria	Gammaproteobacteria	Cardiobacteriales	Cardiobacteriaceae	Cardiobacterium	hominis	5133
Bacteria	Proteobacteria	Gammaproteobacteria	Cardiobacteriales	Cardiobacteriaceae	Cardiobacterium	valvarum	998
Bacteria	Firmicutes	Bacilli	Lactobacillales	Carnobacteriaceae	Granulicatella	adiacens	990271
Bacteria	Firmicutes	Bacilli	Lactobacillales	Carnobacteriaceae	Granulicatella	elegans	23308
Bacteria	Firmicutes	Bacilli	Lactobacillales	Carnobacteriaceae	Dolosigranulum	pigrum	7086
Bacteria	Firmicutes	Bacilli	Lactobacillales	Carnobacteriaceae	Granulicatella	NA	17
Bacteria	Proteobacteria	Alphaproteobacteria	Caulobacterales	Caulobacteraceae	Brevundimonas	diminuta	225069
Bacteria	Proteobacteria	Alphaproteobacteria	Caulobacterales	Caulobacteraceae	NA	NA	135
Bacteria	Bacteroidetes	Chitinophagia	Chitinophagales	Chitinophagaceae	Flavitalea	sp._HMT_320	231
Bacteria	Bacteroidetes	Chitinophagia	Chitinophagales	Chitinophagaceae	Segetibacter	aerophilus	147
Bacteria	Bacteroidetes	Chitinophagia	Chitinophagales	Chitinophagaceae	NA	NA	31
Bacteria	Firmicutes	Clostridia	Clostridiales	Clostridiales_[F-1]	Clostridiales_[F-1][G-2]	bacterium_HMT_402	1601
Bacteria	Firmicutes	Clostridia	Clostridiales	Clostridiales_[F-1]	Clostridiales_[F-1][G-1]	bacterium_HMT_093	44
Bacteria	Firmicutes	Clostridia	Clostridiales	Clostridiales_[F-3]	Clostridiales_[F-3][G-1]	bacterium_HMT_876	35
Bacteria	Proteobacteria	Betaproteobacteria	Burkholderiales	Comamonadaceae	Delftia	acidovorans	30687
Bacteria	Proteobacteria	Betaproteobacteria	Burkholderiales	Comamonadaceae	Comamonas	testosteroni	8532
Bacteria	Proteobacteria	Betaproteobacteria	Burkholderiales	Comamonadaceae	NA	NA	872
Bacteria	Proteobacteria	Betaproteobacteria	Burkholderiales	Comamonadaceae	Leptothrix	sp._HMT_025	864
Bacteria	Proteobacteria	Betaproteobacteria	Burkholderiales	Comamonadaceae	Variovorax	paradoxus	681
Bacteria	Proteobacteria	Betaproteobacteria	Burkholderiales	Comamonadaceae	Ottowia	sp._HMT_894	417
Bacteria	Proteobacteria	Betaproteobacteria	Burkholderiales	Comamonadaceae	Schlegelella	thermodepolymerans	323
Bacteria	Proteobacteria	Betaproteobacteria	Burkholderiales	Commamonadaceae	Acidovorax	ebreus	3413
Bacteria	Proteobacteria	Betaproteobacteria	Burkholderiales	Commamonadaceae	Acidovorax	temperans	2000
Bacteria	Proteobacteria	Betaproteobacteria	Burkholderiales	Commamonadaceae	Acidovorax	NA	91
Bacteria	Actinobacteria	Coriobacteriia	Coriobacteriales	Coriobacteriaceae	Atopobium	NA	186711
Bacteria	Actinobacteria	Coriobacteriia	Coriobacteriales	Coriobacteriaceae	Atopobium	parvulum	8034
Bacteria	Actinobacteria	Coriobacteriia	Coriobacteriales	Coriobacteriaceae	NA	NA	3972
Bacteria	Actinobacteria	Coriobacteriia	Coriobacteriales	Coriobacteriaceae	Atopobium	vaginae	1189
Bacteria	Actinobacteria	Coriobacteriia	Coriobacteriales	Coriobacteriaceae	Atopobium	minutum	1026
Bacteria	Actinobacteria	Coriobacteriia	Coriobacteriales	Coriobacteriaceae	Atopobium	rimae	904
Bacteria	Actinobacteria	Coriobacteriia	Coriobacteriales	Coriobacteriaceae	Atopobium	sp._HMT_810	396
Bacteria	Actinobacteria	Coriobacteriia	Coriobacteriales	Coriobacteriaceae	Slackia	exigua	96
Bacteria	Actinobacteria	Actinobacteria	Corynebacteriales	Corynebacteriaceae	Corynebacterium	tuberculostearicum	53830
Bacteria	Actinobacteria	Actinobacteria	Corynebacteriales	Corynebacteriaceae	Corynebacterium	NA	48929
Bacteria	Actinobacteria	Actinobacteria	Corynebacteriales	Corynebacteriaceae	Corynebacterium	pseudodiphtheriticum	35794
Bacteria	Actinobacteria	Actinobacteria	Corynebacteriales	Corynebacteriaceae	Corynebacterium	aurimucosum	20728
Bacteria	Actinobacteria	Actinobacteria	Corynebacteriales	Corynebacteriaceae	Corynebacterium	amycolatum	20414
Bacteria	Actinobacteria	Actinobacteria	Corynebacteriales	Corynebacteriaceae	Corynebacterium	coyleae	15318
Bacteria	Actinobacteria	Actinobacteria	Corynebacteriales	Corynebacteriaceae	Corynebacterium	kroppenstedtii	12917
Bacteria	Actinobacteria	Actinobacteria	Corynebacteriales	Corynebacteriaceae	Corynebacterium	accolens	7652
Bacteria	Actinobacteria	Actinobacteria	Corynebacteriales	Corynebacteriaceae	Corynebacterium	durum	5991
Bacteria	Actinobacteria	Actinobacteria	Corynebacteriales	Corynebacteriaceae	Corynebacterium	sp._HMT_207	5653
Bacteria	Actinobacteria	Actinobacteria	Corynebacteriales	Corynebacteriaceae	Corynebacterium	simulans	4766
Bacteria	Actinobacteria	Actinobacteria	Corynebacteriales	Corynebacteriaceae	Corynebacterium	matruchotii	4174
Bacteria	Actinobacteria	Actinobacteria	Corynebacteriales	Corynebacteriaceae	Corynebacterium	jeikeium	2914
Bacteria	Actinobacteria	Actinobacteria	Corynebacteriales	Corynebacteriaceae	Corynebacterium	mastitidis	1978
Bacteria	Actinobacteria	Actinobacteria	Corynebacteriales	Corynebacteriaceae	Corynebacterium	bovis	1217
Bacteria	Actinobacteria	Actinobacteria	Corynebacteriales	Corynebacteriaceae	Corynebacterium	massiliense	933
Bacteria	Actinobacteria	Actinobacteria	Corynebacteriales	Corynebacteriaceae	Corynebacterium	propinquum	276
Bacteria	Actinobacteria	Actinobacteria	Corynebacteriales	Corynebacteriaceae	Corynebacterium	tuscaniense	110
Bacteria	Actinobacteria	Actinobacteria	Corynebacteriales	Corynebacteriaceae	NA	NA	99
Bacteria	Actinobacteria	Actinobacteria	Corynebacteriales	Corynebacteriales_[F-1]	Lawsonella	clevelandensis	7133
Bacteria	Actinobacteria	Actinobacteria	Micrococcales	Dermabacteraceae	Dermabacter	hominis	1399
Bacteria	Actinobacteria	Actinobacteria	Actinomycetales	Dermacoccaceae	Kytococcus	sedentarius	52
Bacteria	Proteobacteria	Deltaproteobacteria	Desulfobacterales	Desulfobulbaceae	Desulfobulbus	sp._HMT_041	43
Bacteria	Proteobacteria	Deltaproteobacteria	Desulfovibrionales	Desulfovibrionaceae	Desulfovibrio	fairfieldensis	1240
Bacteria	Proteobacteria	Deltaproteobacteria	Desulfovibrionales	Desulfovibrionaceae	Desulfovibrio	sp._HMT_040	89
Bacteria	Proteobacteria	Deltaproteobacteria	Desulfovibrionales	Desulfovibrionaceae	Desulfovibrio	NA	48
Bacteria	Synergistetes	Synergistia	Synergistales	Dethiosulfovibrionaceae	Jonquetella	anthropi	165
Bacteria	Synergistetes	Synergistia	Synergistales	Dethiosulfovibrionaceae	NA	NA	87
Bacteria	Synergistetes	Synergistia	Synergistales	Dethiosulfovibrionaceae	Pyramidobacter	piscolens	46
Bacteria	Actinobacteria	Actinobacteria	Actinomycetales	Dietziaceae	Dietzia	cinnamea	221
Bacteria	Actinobacteria	Coriobacteriia	Eggerthellales	Eggerthellaceae	Eggerthella	lenta	983
Bacteria	Actinobacteria	Coriobacteriia	Eggerthellales	Eggerthellaceae	Cryptobacterium	curtum	367
Bacteria	Actinobacteria	Coriobacteriia	Eggerthellales	Eggerthellaceae	NA	NA	144
Bacteria	Proteobacteria	Gammaproteobacteria	Enterobacterales	Enterobacteriaceae	Klebsiella	pneumoniae	556474
Bacteria	Proteobacteria	Gammaproteobacteria	Enterobacterales	Enterobacteriaceae	Escherichia	coli	145042
Bacteria	Proteobacteria	Gammaproteobacteria	Enterobacterales	Enterobacteriaceae	Yersinia	pestis	86710
Bacteria	Proteobacteria	Gammaproteobacteria	Enterobacterales	Enterobacteriaceae	NA	NA	20338
Bacteria	Proteobacteria	Gammaproteobacteria	Enterobacterales	Enterobacteriaceae	Proteus	mirabilis	2776
Bacteria	Proteobacteria	Gammaproteobacteria	Enterobacterales	Enterobacteriaceae	Cronobacter	sakazakii	27
Bacteria	Firmicutes	Bacilli	Lactobacillales	Enterococcaceae	Enterococcus	NA	41950
Bacteria	Firmicutes	Bacilli	Lactobacillales	Enterococcaceae	Enterococcus	italicus	110
Bacteria	Firmicutes	Erysipelotrichia	Erysipelotrichales	Erysipelotrichaceae	Solobacterium	moorei	89884
Bacteria	Firmicutes	Erysipelotrichia	Erysipelotrichales	Erysipelotrichaceae	Eggerthia	catenaformis	2595
Bacteria	Firmicutes	Erysipelotrichia	Erysipelotrichales	Erysipelotrichaceae	NA	NA	473
Bacteria	Firmicutes	Erysipelotrichia	Erysipelotrichales	Erysipelotrichaceae	Erysipelotrichaceae_[G-1]	bacterium_HMT_905	102
Bacteria	Firmicutes	Erysipelotrichia	Erysipelotrichales	Erysipelotrichaceae	Bulleidia	extructa	93
Bacteria	Firmicutes	Erysipelotrichia	Erysipelotrichales	Erysipelotrichaceae	Erysipelotrichaceae_[G-1]	bacterium_HMT_904	57
Bacteria	Proteobacteria	Alphaproteobacteria	Sphingomonadales	Erythrobacteraceae	Erythromicrobium	ramosum	581
Bacteria	Firmicutes	Clostridia	Clostridiales	Eubacteriaceae_[XV]	Pseudoramibacter	alactolyticus	57
Bacteria	Bacteroidetes	Flavobacteriia	Flavobacteriales	Flavobacteriaceae	Bergeyella	NA	97639
Bacteria	Bacteroidetes	Flavobacteriia	Flavobacteriales	Flavobacteriaceae	Bergeyella	sp._HMT_319	79568
Bacteria	Bacteroidetes	Flavobacteriia	Flavobacteriales	Flavobacteriaceae	Bergeyella	sp._HMT_322	43411
Bacteria	Bacteroidetes	Flavobacteriia	Flavobacteriales	Flavobacteriaceae	Capnocytophaga	granulosa	20522
Bacteria	Bacteroidetes	Flavobacteriia	Flavobacteriales	Flavobacteriaceae	Capnocytophaga	leadbetteri	7436
Bacteria	Bacteroidetes	Flavobacteriia	Flavobacteriales	Flavobacteriaceae	Capnocytophaga	sputigena	7235
Bacteria	Bacteroidetes	Flavobacteriia	Flavobacteriales	Flavobacteriaceae	Bergeyella	sp._HMT_206	4762
Bacteria	Bacteroidetes	Flavobacteriia	Flavobacteriales	Flavobacteriaceae	Bergeyella	sp._HMT_900	4024
Bacteria	Bacteroidetes	Flavobacteriia	Flavobacteriales	Flavobacteriaceae	NA	NA	730
Bacteria	Bacteroidetes	Flavobacteriia	Flavobacteriales	Flavobacteriaceae	Capnocytophaga	sp._HMT_338	649
Bacteria	Bacteroidetes	Flavobacteriia	Flavobacteriales	Flavobacteriaceae	Capnocytophaga	sp._HMT_412	631
Bacteria	Bacteroidetes	Flavobacteriia	Flavobacteriales	Flavobacteriaceae	Capnocytophaga	gingivalis	534
Bacteria	Bacteroidetes	Flavobacteriia	Flavobacteriales	Flavobacteriaceae	Bergeyella	sp._HMT_422	363
Bacteria	Bacteroidetes	Flavobacteriia	Flavobacteriales	Flavobacteriaceae	Capnocytophaga	NA	352
Bacteria	Bacteroidetes	Flavobacteriia	Flavobacteriales	Flavobacteriaceae	Bergeyella	sp._HMT_907	312
Bacteria	Bacteroidetes	Flavobacteriia	Flavobacteriales	Flavobacteriaceae	Capnocytophaga	sp._HMT_326	297
Bacteria	Bacteroidetes	Flavobacteriia	Flavobacteriales	Flavobacteriaceae	Bergeyella	sp._HMT_931	157
Bacteria	Bacteroidetes	Flavobacteriia	Flavobacteriales	Flavobacteriaceae	Capnocytophaga	haemolytica	127
Bacteria	Bacteroidetes	Flavobacteriia	Flavobacteriales	Flavobacteriaceae	Capnocytophaga	sp._HMT_336	123
Bacteria	Bacteroidetes	Flavobacteriia	Flavobacteriales	Flavobacteriaceae	Capnocytophaga	sp._HMT_878	26
Bacteria	Fusobacteria	Fusobacteriia	Fusobacteriales	Fusobacteriaceae	Fusobacterium	periodonticum	319308
Bacteria	Fusobacteria	Fusobacteriia	Fusobacteriales	Fusobacteriaceae	Fusobacterium	NA	53971
Bacteria	Fusobacteria	Fusobacteriia	Fusobacteriales	Fusobacteriaceae	Fusobacterium	nucleatum_subsp._vincentii	18816
Bacteria	Fusobacteria	Fusobacteriia	Fusobacteriales	Fusobacteriaceae	Fusobacterium	sp._HMT_203	15924
Bacteria	Fusobacteria	Fusobacteriia	Fusobacteriales	Fusobacteriaceae	Fusobacterium	sp._HMT_248	831
Bacteria	Fusobacteria	Fusobacteriia	Fusobacteriales	Fusobacteriaceae	Fusobacterium	gonidiaformans	188
Bacteria	Fusobacteria	Fusobacteriia	Fusobacteriales	Fusobacteriaceae	Fusobacterium	necrophorum	24
Bacteria	Firmicutes	Bacilli	Bacillales	Gemellaceae	Gemella	morbillorum	258510
Bacteria	Firmicutes	Bacilli	Bacillales	Gemellaceae	Gemella	bergeri	420
Bacteria	Firmicutes	Bacilli	Bacillales	Gemellaceae	Gemella	NA	69
Bacteria	Gracilibacteria_(GN02)	Gracilibacteria_(GN02)_[C-1]	Gracilibacteria_(GN02)_[O-1]	Gracilibacteria_(GN02)_[F-1]	Gracilibacteria_(GN02)_[G-1]	bacterium_HMT_872	180
Bacteria	Gracilibacteria_(GN02)	Gracilibacteria_(GN02)_[C-1]	Gracilibacteria_(GN02)_[O-1]	Gracilibacteria_(GN02)_[F-1]	Gracilibacteria_(GN02)_[G-1]	bacterium_HMT_871	33
Bacteria	Gracilibacteria_(GN02)	Gracilibacteria_(GN02)_[C-2]	Gracilibacteria_(GN02)_[O-2]	Gracilibacteria_(GN02)_[F-2]	Gracilibacteria_(GN02)_[G-2]	bacterium_HMT_873	62
Bacteria	Proteobacteria	Epsilonproteobacteria	Campylobacterales	Helicobacteraceae	Helicobacter	pylori	38
Bacteria	Actinobacteria	Actinobacteria	Micrococcales	Intrasporangiaceae	Janibacter	indicus	103
Bacteria	Firmicutes	Clostridia	Clostridiales	Lachnospiraceae_[XIV]	Oribacterium	sinus	185532
Bacteria	Firmicutes	Clostridia	Clostridiales	Lachnospiraceae_[XIV]	Stomatobaculum	sp._HMT_097	149167
Bacteria	Firmicutes	Clostridia	Clostridiales	Lachnospiraceae_[XIV]	Lachnoanaerobaculum	umeaense	117818
Bacteria	Firmicutes	Clostridia	Clostridiales	Lachnospiraceae_[XIV]	NA	NA	88118
Bacteria	Firmicutes	Clostridia	Clostridiales	Lachnospiraceae_[XIV]	Lachnoanaerobaculum	orale	69064
Bacteria	Firmicutes	Clostridia	Clostridiales	Lachnospiraceae_[XIV]	Oribacterium	parvum	55933
Bacteria	Firmicutes	Clostridia	Clostridiales	Lachnospiraceae_[XIV]	Oribacterium	asaccharolyticum	47499
Bacteria	Firmicutes	Clostridia	Clostridiales	Lachnospiraceae_[XIV]	Lachnospiraceae_[G-2]	bacterium_HMT_096	39114
Bacteria	Firmicutes	Clostridia	Clostridiales	Lachnospiraceae_[XIV]	Stomatobaculum	longum	38467
Bacteria	Firmicutes	Clostridia	Clostridiales	Lachnospiraceae_[XIV]	Shuttleworthia	satelles	24409
Bacteria	Firmicutes	Clostridia	Clostridiales	Lachnospiraceae_[XIV]	Lachnospiraceae_[G-2]	NA	16493
Bacteria	Firmicutes	Clostridia	Clostridiales	Lachnospiraceae_[XIV]	Lachnospiraceae_[G-3]	bacterium_HMT_100	15415
Bacteria	Firmicutes	Clostridia	Clostridiales	Lachnospiraceae_[XIV]	Catonella	morbi	13955
Bacteria	Firmicutes	Clostridia	Clostridiales	Lachnospiraceae_[XIV]	Lachnoanaerobaculum	sp._HMT_083	8461
Bacteria	Firmicutes	Clostridia	Clostridiales	Lachnospiraceae_[XIV]	Oribacterium	NA	3634
Bacteria	Firmicutes	Clostridia	Clostridiales	Lachnospiraceae_[XIV]	Butyrivibrio	sp._HMT_455	2460
Bacteria	Firmicutes	Clostridia	Clostridiales	Lachnospiraceae_[XIV]	Lachnospiraceae_[G-2]	bacterium_HMT_088	1739
Bacteria	Firmicutes	Clostridia	Clostridiales	Lachnospiraceae_[XIV]	Lachnoanaerobaculum	NA	1386
Bacteria	Firmicutes	Clostridia	Clostridiales	Lachnospiraceae_[XIV]	Lachnospiraceae_[G-8]	bacterium_HMT_500	714
Bacteria	Firmicutes	Clostridia	Clostridiales	Lachnospiraceae_[XIV]	Oribacterium	sp._HMT_078	651
Bacteria	Firmicutes	Clostridia	Clostridiales	Lachnospiraceae_[XIV]	Oribacterium	sp._HMT_102	640
Bacteria	Firmicutes	Clostridia	Clostridiales	Lachnospiraceae_[XIV]	Lachnoanaerobaculum	saburreum	341
Bacteria	Firmicutes	Clostridia	Clostridiales	Lachnospiraceae_[XIV]	Johnsonella	ignava	310
Bacteria	Firmicutes	Clostridia	Clostridiales	Lachnospiraceae_[XIV]	Lachnospiraceae_[G-7]	bacterium_HMT_086	154
Bacteria	Firmicutes	Clostridia	Clostridiales	Lachnospiraceae_[XIV]	Stomatobaculum	NA	97
Bacteria	Firmicutes	Clostridia	Clostridiales	Lachnospiraceae_[XIV]	Johnsonella	sp._HMT_166	57
Bacteria	Firmicutes	Clostridia	Clostridiales	Lachnospiraceae_[XIV]	Lachnospiraceae_[G-10]	bacterium_HMT_094	55
Bacteria	Firmicutes	Clostridia	Clostridiales	Lachnospiraceae_[XIV]	Johnsonella	NA	31
Bacteria	Firmicutes	Clostridia	Clostridiales	Lachnospiraceae_[XIV]	Lachnospiraceae_[G-7]	bacterium_HMT_163	28
Bacteria	Firmicutes	Clostridia	Clostridiales	Lachnospiraceae_[XIV]	Butyrivibrio	sp._HMT_090	18
Bacteria	Firmicutes	Clostridia	Clostridiales	Lachnospiraceae_[XIV]	Catonella	sp._HMT_451	18
Bacteria	Firmicutes	Bacilli	Lactobacillales	Lactobacillaceae	Lactobacillus	iners	18787
Bacteria	Firmicutes	Bacilli	Lactobacillales	Lactobacillaceae	Lactobacillus	NA	17459
Bacteria	Firmicutes	Bacilli	Lactobacillales	Lactobacillaceae	Lactobacillus	fermentum	7232
Bacteria	Firmicutes	Bacilli	Lactobacillales	Lactobacillaceae	Lactobacillus	crispatus	6983
Bacteria	Firmicutes	Bacilli	Lactobacillales	Lactobacillaceae	Lactobacillus	paracasei	6121
Bacteria	Firmicutes	Bacilli	Lactobacillales	Lactobacillaceae	Lactobacillus	salivarius	5717
Bacteria	Firmicutes	Bacilli	Lactobacillales	Lactobacillaceae	Lactobacillus	gasseri	5165
Bacteria	Firmicutes	Bacilli	Lactobacillales	Lactobacillaceae	Lactobacillus	panis	4020
Bacteria	Firmicutes	Bacilli	Lactobacillales	Lactobacillaceae	Lactobacillus	plantarum	2692
Bacteria	Firmicutes	Bacilli	Lactobacillales	Lactobacillaceae	Lactobacillus	vaginalis	2401
Bacteria	Firmicutes	Bacilli	Lactobacillales	Lactobacillaceae	Lactobacillus	jensenii	1402
Bacteria	Firmicutes	Bacilli	Lactobacillales	Lactobacillaceae	Lactobacillus	ultunensis	1141
Bacteria	Firmicutes	Bacilli	Lactobacillales	Lactobacillaceae	Lactobacillus	casei	1022
Bacteria	Firmicutes	Bacilli	Lactobacillales	Lactobacillaceae	Lactobacillus	brevis	336
Bacteria	Firmicutes	Bacilli	Lactobacillales	Lactobacillaceae	Lactobacillus	rapi	110
Bacteria	Firmicutes	Bacilli	Lactobacillales	Lactobacillaceae	Lactobacillus	coleohominis	29
Bacteria	Fusobacteria	Fusobacteriia	Fusobacteriales	Leptotrichiaceae	Leptotrichia	sp._HMT_417	226726
Bacteria	Fusobacteria	Fusobacteriia	Fusobacteriales	Leptotrichiaceae	Leptotrichia	sp._HMT_215	185959
Bacteria	Fusobacteria	Fusobacteriia	Fusobacteriales	Leptotrichiaceae	Leptotrichia	sp._HMT_221	159140
Bacteria	Fusobacteria	Fusobacteriia	Fusobacteriales	Leptotrichiaceae	Leptotrichia	sp._HMT_218	31108
Bacteria	Fusobacteria	Fusobacteriia	Fusobacteriales	Leptotrichiaceae	Leptotrichia	wadei	17881
Bacteria	Fusobacteria	Fusobacteriia	Fusobacteriales	Leptotrichiaceae	Leptotrichia	sp._HMT_217	8500
Bacteria	Fusobacteria	Fusobacteriia	Fusobacteriales	Leptotrichiaceae	Sneathia	amnii_[Not_Validly_Published]	5903
Bacteria	Fusobacteria	Fusobacteriia	Fusobacteriales	Leptotrichiaceae	Sneathia	sanguinegens	5739
Bacteria	Fusobacteria	Fusobacteriia	Fusobacteriales	Leptotrichiaceae	Leptotrichia	hongkongensis	5489
Bacteria	Fusobacteria	Fusobacteriia	Fusobacteriales	Leptotrichiaceae	Leptotrichia	sp._HMT_225	4180
Bacteria	Fusobacteria	Fusobacteriia	Fusobacteriales	Leptotrichiaceae	Leptotrichia	sp._HMT_392	3741
Bacteria	Fusobacteria	Fusobacteriia	Fusobacteriales	Leptotrichiaceae	Leptotrichia	NA	3388
Bacteria	Fusobacteria	Fusobacteriia	Fusobacteriales	Leptotrichiaceae	Leptotrichia	shahii	3242
Bacteria	Fusobacteria	Fusobacteriia	Fusobacteriales	Leptotrichiaceae	Leptotrichia	sp._HMT_212	3192
Bacteria	Fusobacteria	Fusobacteriia	Fusobacteriales	Leptotrichiaceae	Leptotrichia	sp._HMT_463	1631
Bacteria	Fusobacteria	Fusobacteriia	Fusobacteriales	Leptotrichiaceae	Sneathia	NA	1192
Bacteria	Fusobacteria	Fusobacteriia	Fusobacteriales	Leptotrichiaceae	Leptotrichia	sp._HMT_219	940
Bacteria	Fusobacteria	Fusobacteriia	Fusobacteriales	Leptotrichiaceae	Leptotrichia	hofstadii	782
Bacteria	Fusobacteria	Fusobacteriia	Fusobacteriales	Leptotrichiaceae	Leptotrichia	sp._HMT_498	354
Bacteria	Fusobacteria	Fusobacteriia	Fusobacteriales	Leptotrichiaceae	Leptotrichia	goodfellowii	336
Bacteria	Fusobacteria	Fusobacteriia	Fusobacteriales	Leptotrichiaceae	Leptotrichia	sp._HMT_223	138
Bacteria	Fusobacteria	Fusobacteriia	Fusobacteriales	Leptotrichiaceae	Leptotrichia	sp._HMT_847	29
Bacteria	Firmicutes	Bacilli	Bacillales	Listeriaceae	Brochothrix	thermosphacta	288
Bacteria	Actinobacteria	Actinobacteria	Micrococcales	Microbacteriaceae	Microbacterium	ginsengisoli	1012
Bacteria	Actinobacteria	Actinobacteria	Micrococcales	Microbacteriaceae	Microbacterium	flavescens	508
Bacteria	Actinobacteria	Actinobacteria	Micrococcales	Microbacteriaceae	Microbacterium	NA	487
Bacteria	Actinobacteria	Actinobacteria	Actinomycetales	Micrococcaceae	Rothia	mucilaginosa	3305923
Bacteria	Actinobacteria	Actinobacteria	Actinomycetales	Micrococcaceae	Rothia	dentocariosa	25774
Bacteria	Actinobacteria	Actinobacteria	Actinomycetales	Micrococcaceae	Rothia	aeria	10548
Bacteria	Actinobacteria	Actinobacteria	Actinomycetales	Micrococcaceae	Kocuria	rhizophila	2469
Bacteria	Actinobacteria	Actinobacteria	Actinomycetales	Micrococcaceae	NA	NA	2130
Bacteria	Actinobacteria	Actinobacteria	Actinomycetales	Micrococcaceae	Micrococcus	luteus	2033
Bacteria	Actinobacteria	Actinobacteria	Actinomycetales	Micrococcaceae	Kocuria	NA	1265
Bacteria	Actinobacteria	Actinobacteria	Actinomycetales	Micrococcaceae	Kocuria	sp._HMT_189	141
Bacteria	Actinobacteria	Actinobacteria	Actinomycetales	Micrococcaceae	Rothia	NA	108
Bacteria	Firmicutes	Mollicutes	Mollicutes_[O-1]	Mollicutes_[F-1]	Mollicutes_[G-1]	bacterium_HMT_504	37
Bacteria	Proteobacteria	Gammaproteobacteria	Pseudomonadales	Moraxellaceae	Acinetobacter	NA	245379
Bacteria	Proteobacteria	Gammaproteobacteria	Pseudomonadales	Moraxellaceae	Acinetobacter	johnsonii	224325
Bacteria	Proteobacteria	Gammaproteobacteria	Pseudomonadales	Moraxellaceae	Acinetobacter	lwoffii	81410
Bacteria	Proteobacteria	Gammaproteobacteria	Pseudomonadales	Moraxellaceae	Acinetobacter	junii	74209
Bacteria	Proteobacteria	Gammaproteobacteria	Pseudomonadales	Moraxellaceae	Acinetobacter	sp._HMT_408	63425
Bacteria	Proteobacteria	Gammaproteobacteria	Pseudomonadales	Moraxellaceae	Moraxella	osloensis	39249
Bacteria	Proteobacteria	Gammaproteobacteria	Pseudomonadales	Moraxellaceae	Moraxella	catarrhalis	3031
Bacteria	Proteobacteria	Gammaproteobacteria	Pseudomonadales	Moraxellaceae	Moraxella	sp._HMT_276	2492
Bacteria	Proteobacteria	Gammaproteobacteria	Pseudomonadales	Moraxellaceae	Acinetobacter	baumannii	1309
Bacteria	Proteobacteria	Gammaproteobacteria	Pseudomonadales	Moraxellaceae	Acinetobacter	radioresistens	713
Bacteria	Proteobacteria	Gammaproteobacteria	Pseudomonadales	Moraxellaceae	Moraxella	NA	119
Bacteria	Proteobacteria	Gammaproteobacteria	Pseudomonadales	Moraxellaceae	NA	NA	32
Bacteria	Proteobacteria	Gammaproteobacteria	Pseudomonadales	Moraxellaceae	Moraxella	lincolnii	29
Bacteria	Actinobacteria	Actinobacteria	Corynebacteriales	Mycobacteriaceae	Mycobacterium	NA	143
Bacteria	Actinobacteria	Actinobacteria	Corynebacteriales	Mycobacteriaceae	Mycobacterium	neoaurum	64
Bacteria	Actinobacteria	Actinobacteria	Corynebacteriales	Mycobacteriaceae	Mycobacterium	leprae	13
Bacteria	Firmicutes	Mollicutes	Mycoplasmatales	Mycoplasmataceae	Mycoplasma	hominis	1117
Bacteria	Firmicutes	Mollicutes	Mycoplasmatales	Mycoplasmataceae	Mycoplasma	faucium	352
Bacteria	Firmicutes	Mollicutes	Mycoplasmatales	Mycoplasmataceae	Mycoplasma	orale	212
Bacteria	Firmicutes	Mollicutes	Mycoplasmatales	Mycoplasmataceae	Mycoplasma	lipophilum	20
Bacteria	Actinobacteria	Actinobacteria	Actinomycetales	NA	NA	NA	2296
Bacteria	Firmicutes	Bacilli	Bacillales	NA	NA	NA	1318
Bacteria	Bacteroidetes	Bacteroidia	Bacteroidales	NA	NA	NA	10901
Bacteria	Proteobacteria	Betaproteobacteria	Burkholderiales	NA	NA	NA	19483
Bacteria	Firmicutes	Clostridia	Clostridiales	NA	NA	NA	90900
Bacteria	Actinobacteria	Coriobacteriia	Coriobacteriales	NA	NA	NA	911
Bacteria	Actinobacteria	Actinobacteria	Corynebacteriales	NA	NA	NA	44
Bacteria	Proteobacteria	Gammaproteobacteria	Enterobacterales	NA	NA	NA	8037
Bacteria	Firmicutes	Bacilli	Lactobacillales	NA	NA	NA	5457
Bacteria	Actinobacteria	Actinobacteria	Micrococcales	NA	NA	NA	109
Bacteria	Actinobacteria	Actinobacteria	NA	NA	NA	NA	2993
Bacteria	Proteobacteria	Alphaproteobacteria	NA	NA	NA	NA	7868
Bacteria	Firmicutes	Bacilli	NA	NA	NA	NA	4080
Bacteria	Proteobacteria	Betaproteobacteria	NA	NA	NA	NA	364
Bacteria	Actinobacteria	Coriobacteriia	NA	NA	NA	NA	207
Bacteria	Proteobacteria	Gammaproteobacteria	NA	NA	NA	NA	1945
Bacteria	Actinobacteria	NA	NA	NA	NA	NA	96
Bacteria	Bacteroidetes	NA	NA	NA	NA	NA	25915
Bacteria	Firmicutes	NA	NA	NA	NA	NA	47906
Bacteria	NA	NA	NA	NA	NA	NA	167785
Bacteria	Proteobacteria	NA	NA	NA	NA	NA	2539
Bacteria	Firmicutes	Negativicutes	NA	NA	NA	NA	1706
Bacteria	Proteobacteria	Gammaproteobacteria	Pseudomonadales	NA	NA	NA	6220
Bacteria	Proteobacteria	Alphaproteobacteria	Rhizobiales	NA	NA	NA	3423
Bacteria	Proteobacteria	Betaproteobacteria	Neisseriales	Neisseriaceae	Neisseria	cinerea	2439186
Bacteria	Proteobacteria	Betaproteobacteria	Neisseriales	Neisseriaceae	Neisseria	NA	194877
Bacteria	Proteobacteria	Betaproteobacteria	Neisseriales	Neisseriaceae	Neisseriaceae_[G-1]	bacterium_HMT_327	85059
Bacteria	Proteobacteria	Betaproteobacteria	Neisseriales	Neisseriaceae	Neisseria	flava	72626
Bacteria	Proteobacteria	Betaproteobacteria	Neisseriales	Neisseriaceae	Kingella	sp._HMT_012	8435
Bacteria	Proteobacteria	Betaproteobacteria	Neisseriales	Neisseriaceae	Neisseriaceae_[G-1]	bacterium_HMT_174	4714
Bacteria	Proteobacteria	Betaproteobacteria	Neisseriales	Neisseriaceae	NA	NA	4011
Bacteria	Proteobacteria	Betaproteobacteria	Neisseriales	Neisseriaceae	Neisseria	bacilliformis	3393
Bacteria	Proteobacteria	Betaproteobacteria	Neisseriales	Neisseriaceae	Neisseria	oralis	2864
Bacteria	Proteobacteria	Betaproteobacteria	Neisseriales	Neisseriaceae	Neisseria	sp._HMT_020	2550
Bacteria	Proteobacteria	Betaproteobacteria	Neisseriales	Neisseriaceae	Eikenella	corrodens	2204
Bacteria	Proteobacteria	Betaproteobacteria	Neisseriales	Neisseriaceae	Kingella	oralis	1461
Bacteria	Proteobacteria	Betaproteobacteria	Neisseriales	Neisseriaceae	Kingella	sp._HMT_932	448
Bacteria	Proteobacteria	Betaproteobacteria	Neisseriales	Neisseriaceae	Kingella	NA	176
Bacteria	Proteobacteria	Betaproteobacteria	Neisseriales	Neisseriaceae	Simonsiella	muelleri	121
Bacteria	Cyanobacteria	Oscillatoriophycideae	Oscillatoriophycideae	Oscillatoriales	Arthrospira	platensis	3418
Bacteria	Firmicutes	Bacilli	Bacillales	Paenibacillaceae	Paenibacillus	NA	536
Bacteria	Firmicutes	Bacilli	Bacillales	Paenibacillaceae	Paenibacillus	sp._HMT_048	182
Bacteria	Proteobacteria	Gammaproteobacteria	Pasteurellales	Pasteurellaceae	Haemophilus	parainfluenzae	2077740
Bacteria	Proteobacteria	Gammaproteobacteria	Pasteurellales	Pasteurellaceae	Aggregatibacter	sp._HMT_898	96644
Bacteria	Proteobacteria	Gammaproteobacteria	Pasteurellales	Pasteurellaceae	Haemophilus	influenzae	27517
Bacteria	Proteobacteria	Gammaproteobacteria	Pasteurellales	Pasteurellaceae	Haemophilus	paraphrohaemolyticus	23303
Bacteria	Proteobacteria	Gammaproteobacteria	Pasteurellales	Pasteurellaceae	Aggregatibacter	aphrophilus	18856
Bacteria	Proteobacteria	Gammaproteobacteria	Pasteurellales	Pasteurellaceae	Haemophilus	NA	17839
Bacteria	Proteobacteria	Gammaproteobacteria	Pasteurellales	Pasteurellaceae	Aggregatibacter	segnis	8557
Bacteria	Proteobacteria	Gammaproteobacteria	Pasteurellales	Pasteurellaceae	NA	NA	174
Bacteria	Proteobacteria	Gammaproteobacteria	Pasteurellales	Pasteurellaceae	Haemophilus	sputorum	21
Bacteria	Firmicutes	Clostridia	Clostridiales	Peptococcaceae	Peptococcus	sp._HMT_167	1479
Bacteria	Firmicutes	Clostridia	Clostridiales	Peptoniphilaceae	Finegoldia	magna	120066
Bacteria	Firmicutes	Clostridia	Clostridiales	Peptoniphilaceae	Anaerococcus	prevotii	80476
Bacteria	Firmicutes	Clostridia	Clostridiales	Peptoniphilaceae	Peptoniphilus	harei	75837
Bacteria	Firmicutes	Clostridia	Clostridiales	Peptoniphilaceae	Peptoniphilaceae_[G-3]	bacterium_HMT_929	39592
Bacteria	Firmicutes	Clostridia	Clostridiales	Peptoniphilaceae	Peptoniphilus	NA	27138
Bacteria	Firmicutes	Clostridia	Clostridiales	Peptoniphilaceae	Parvimonas	micra	23840
Bacteria	Firmicutes	Clostridia	Clostridiales	Peptoniphilaceae	NA	NA	12170
Bacteria	Firmicutes	Clostridia	Clostridiales	Peptoniphilaceae	Anaerococcus	octavius	11671
Bacteria	Firmicutes	Clostridia	Clostridiales	Peptoniphilaceae	Anaerococcus	sp._HMT_294	7837
Bacteria	Firmicutes	Clostridia	Clostridiales	Peptoniphilaceae	Anaerococcus	NA	6649
Bacteria	Firmicutes	Clostridia	Clostridiales	Peptoniphilaceae	Peptoniphilus	sp._HMT_375	5125
Bacteria	Firmicutes	Clostridia	Clostridiales	Peptoniphilaceae	Anaerococcus	sp._HMT_290	4776
Bacteria	Firmicutes	Clostridia	Clostridiales	Peptoniphilaceae	Peptoniphilus	lacrimalis	3993
Bacteria	Firmicutes	Clostridia	Clostridiales	Peptoniphilaceae	Anaerococcus	lactolyticus	2984
Bacteria	Firmicutes	Clostridia	Clostridiales	Peptoniphilaceae	Peptoniphilaceae_[G-1]	bacterium_HMT_113	532
Bacteria	Firmicutes	Clostridia	Clostridiales	Peptoniphilaceae	Peptoniphilus	asaccharolyticus	505
Bacteria	Firmicutes	Clostridia	Clostridiales	Peptoniphilaceae	Anaerococcus	sp._HMT_295	492
Bacteria	Firmicutes	Clostridia	Clostridiales	Peptoniphilaceae	Peptoniphilus	sp._HMT_386	353
Bacteria	Firmicutes	Clostridia	Clostridiales	Peptoniphilaceae	Parvimonas	NA	72
Bacteria	Firmicutes	Clostridia	Clostridiales	Peptoniphilaceae	Parvimonas	sp._HMT_110	72
Bacteria	Firmicutes	Clostridia	Clostridiales	Peptostreptococcaceae_[XI]	Peptostreptococcus	stomatis	34464
Bacteria	Firmicutes	Clostridia	Clostridiales	Peptostreptococcaceae_[XI]	Peptostreptococcaceae_[XI][G-1]	sulci	18417
Bacteria	Firmicutes	Clostridia	Clostridiales	Peptostreptococcaceae_[XI]	Mogibacterium	diversum	12996
Bacteria	Firmicutes	Clostridia	Clostridiales	Peptostreptococcaceae_[XI]	Peptostreptococcaceae_[XI][G-1]	infirmum	4420
Bacteria	Firmicutes	Clostridia	Clostridiales	Peptostreptococcaceae_[XI]	Mogibacterium	NA	3402
Bacteria	Firmicutes	Clostridia	Clostridiales	Peptostreptococcaceae_[XI]	Peptostreptococcaceae_[XI][G-7]	bacterium_HMT_081	1994
Bacteria	Firmicutes	Clostridia	Clostridiales	Peptostreptococcaceae_[XI]	Peptostreptococcaceae_[XI][G-7]	bacterium_HMT_922	1876
Bacteria	Firmicutes	Clostridia	Clostridiales	Peptostreptococcaceae_[XI]	Peptostreptococcus	anaerobius	1458
Bacteria	Firmicutes	Clostridia	Clostridiales	Peptostreptococcaceae_[XI]	Peptostreptococcaceae_[XI][G-5]	bacterium_HMT_493	1457
Bacteria	Firmicutes	Clostridia	Clostridiales	Peptostreptococcaceae_[XI]	Peptostreptococcus	NA	1322
Bacteria	Firmicutes	Clostridia	Clostridiales	Peptostreptococcaceae_[XI]	Peptostreptococcaceae_[XI][G-1]	NA	990
Bacteria	Firmicutes	Clostridia	Clostridiales	Peptostreptococcaceae_[XI]	Peptostreptococcaceae_[XI][G-2]	bacterium_HMT_091	759
Bacteria	Firmicutes	Clostridia	Clostridiales	Peptostreptococcaceae_[XI]	Filifactor	alocis	750
Bacteria	Firmicutes	Clostridia	Clostridiales	Peptostreptococcaceae_[XI]	Peptostreptococcaceae_[XI][G-7]	yurii_subspp._yurii_&_margaretiae	561
Bacteria	Firmicutes	Clostridia	Clostridiales	Peptostreptococcaceae_[XI]	NA	NA	536
Bacteria	Firmicutes	Clostridia	Clostridiales	Peptostreptococcaceae_[XI]	Peptostreptococcaceae_[XI][G-9]	brachy	502
Bacteria	Firmicutes	Clostridia	Clostridiales	Peptostreptococcaceae_[XI]	Peptostreptococcaceae_[XI][G-3]	bacterium_HMT_950	242
Bacteria	Firmicutes	Clostridia	Clostridiales	Peptostreptococcaceae_[XI]	Peptostreptococcaceae_[XI][G-5]	saphenum	213
Bacteria	Firmicutes	Clostridia	Clostridiales	Peptostreptococcaceae_[XI]	Peptostreptococcaceae_[XI][G-4]	bacterium_HMT_369	106
Bacteria	Firmicutes	Clostridia	Clostridiales	Peptostreptococcaceae_[XI]	Peptostreptococcaceae_[XI][G-5]	NA	91
Bacteria	Firmicutes	Clostridia	Clostridiales	Peptostreptococcaceae_[XI]	Mogibacterium	timidum	79
Bacteria	Firmicutes	Clostridia	Clostridiales	Peptostreptococcaceae_[XI]	Peptostreptococcaceae_[XI][G-6]	nodatum	32
Bacteria	Proteobacteria	Alphaproteobacteria	Rhizobiales	Phyllobacteriaceae	Defluvibacter	lusatiensis	60
Bacteria	Bacteroidetes	Bacteroidia	Bacteroidales	Porphyromonadaceae	Porphyromonas	pasteri	397598
Bacteria	Bacteroidetes	Bacteroidia	Bacteroidales	Porphyromonadaceae	Tannerella	sp._HMT_808	11624
Bacteria	Bacteroidetes	Bacteroidia	Bacteroidales	Porphyromonadaceae	Porphyromonas	NA	9229
Bacteria	Bacteroidetes	Bacteroidia	Bacteroidales	Porphyromonadaceae	NA	NA	4034
Bacteria	Bacteroidetes	Bacteroidia	Bacteroidales	Porphyromonadaceae	Porphyromonas	endodontalis	4018
Bacteria	Bacteroidetes	Bacteroidia	Bacteroidales	Porphyromonadaceae	Porphyromonas	asaccharolytica	3397
Bacteria	Bacteroidetes	Bacteroidia	Bacteroidales	Porphyromonadaceae	Porphyromonas	sp._HMT_285	2588
Bacteria	Bacteroidetes	Bacteroidia	Bacteroidales	Porphyromonadaceae	Porphyromonas	gingivalis	2241
Bacteria	Bacteroidetes	Bacteroidia	Bacteroidales	Porphyromonadaceae	Porphyromonas	uenonis	1143
Bacteria	Bacteroidetes	Bacteroidia	Bacteroidales	Porphyromonadaceae	Porphyromonas	catoniae	876
Bacteria	Bacteroidetes	Bacteroidia	Bacteroidales	Porphyromonadaceae	Porphyromonas	sp._HMT_930	611
Bacteria	Bacteroidetes	Bacteroidia	Bacteroidales	Porphyromonadaceae	Tannerella	forsythia	544
Bacteria	Bacteroidetes	Bacteroidia	Bacteroidales	Porphyromonadaceae	Tannerella	NA	204
Bacteria	Bacteroidetes	Bacteroidia	Bacteroidales	Porphyromonadaceae	Porphyromonas	sp._HMT_278	23
Bacteria	Bacteroidetes	Bacteroidia	Bacteroidales	Prevotellaceae	Prevotella	melaninogenica	1029100
Bacteria	Bacteroidetes	Bacteroidia	Bacteroidales	Prevotellaceae	Prevotella	NA	503542
Bacteria	Bacteroidetes	Bacteroidia	Bacteroidales	Prevotellaceae	Prevotella	nanceiensis	183430
Bacteria	Bacteroidetes	Bacteroidia	Bacteroidales	Prevotellaceae	Prevotella	veroralis	175895
Bacteria	Bacteroidetes	Bacteroidia	Bacteroidales	Prevotellaceae	Prevotella	salivae	146083
Bacteria	Bacteroidetes	Bacteroidia	Bacteroidales	Prevotellaceae	Prevotella	pallens	86867
Bacteria	Bacteroidetes	Bacteroidia	Bacteroidales	Prevotellaceae	Alloprevotella	sp._HMT_308	32282
Bacteria	Bacteroidetes	Bacteroidia	Bacteroidales	Prevotellaceae	Prevotella	aurantiaca	23423
Bacteria	Bacteroidetes	Bacteroidia	Bacteroidales	Prevotellaceae	Alloprevotella	rava	18466
Bacteria	Bacteroidetes	Bacteroidia	Bacteroidales	Prevotellaceae	Alloprevotella	sp._HMT_473	16124
Bacteria	Bacteroidetes	Bacteroidia	Bacteroidales	Prevotellaceae	Alloprevotella	sp._HMT_914	15363
Bacteria	Bacteroidetes	Bacteroidia	Bacteroidales	Prevotellaceae	Prevotella	shahii	10005
Bacteria	Bacteroidetes	Bacteroidia	Bacteroidales	Prevotellaceae	Prevotella	sp._HMT_396	9946
Bacteria	Bacteroidetes	Bacteroidia	Bacteroidales	Prevotellaceae	Prevotella	buccalis	8015
Bacteria	Bacteroidetes	Bacteroidia	Bacteroidales	Prevotellaceae	Prevotella	sp._HMT_309	7949
Bacteria	Bacteroidetes	Bacteroidia	Bacteroidales	Prevotellaceae	Prevotella	bivia	7025
Bacteria	Bacteroidetes	Bacteroidia	Bacteroidales	Prevotellaceae	Prevotella	oulorum	6905
Bacteria	Bacteroidetes	Bacteroidia	Bacteroidales	Prevotellaceae	Alloprevotella	tannerae	6368
Bacteria	Bacteroidetes	Bacteroidia	Bacteroidales	Prevotellaceae	Prevotella	sp._HMT_305	5590
Bacteria	Bacteroidetes	Bacteroidia	Bacteroidales	Prevotellaceae	Prevotella	oris	3517
Bacteria	Bacteroidetes	Bacteroidia	Bacteroidales	Prevotellaceae	Prevotella	sp._HMT_526	3030
Bacteria	Bacteroidetes	Bacteroidia	Bacteroidales	Prevotellaceae	Prevotella	pleuritidis	1578
Bacteria	Bacteroidetes	Bacteroidia	Bacteroidales	Prevotellaceae	Prevotella	intermedia	1343
Bacteria	Bacteroidetes	Bacteroidia	Bacteroidales	Prevotellaceae	Prevotella	denticola	1090
Bacteria	Bacteroidetes	Bacteroidia	Bacteroidales	Prevotellaceae	Alloprevotella	NA	1064
Bacteria	Bacteroidetes	Bacteroidia	Bacteroidales	Prevotellaceae	Prevotella	nigrescens	897
Bacteria	Bacteroidetes	Bacteroidia	Bacteroidales	Prevotellaceae	Prevotella	sp._HMT_443	569
Bacteria	Bacteroidetes	Bacteroidia	Bacteroidales	Prevotellaceae	Prevotella	sp._HMT_304	544
Bacteria	Bacteroidetes	Bacteroidia	Bacteroidales	Prevotellaceae	Prevotella	sp._HMT_315	479
Bacteria	Bacteroidetes	Bacteroidia	Bacteroidales	Prevotellaceae	Prevotella	sp._HMT_317	469
Bacteria	Bacteroidetes	Bacteroidia	Bacteroidales	Prevotellaceae	Prevotella	sp._HMT_472	430
Bacteria	Bacteroidetes	Bacteroidia	Bacteroidales	Prevotellaceae	Prevotella	maculosa	244
Bacteria	Bacteroidetes	Bacteroidia	Bacteroidales	Prevotellaceae	Prevotella	sp._HMT_942	236
Bacteria	Bacteroidetes	Bacteroidia	Bacteroidales	Prevotellaceae	Alloprevotella	sp._HMT_912	202
Bacteria	Bacteroidetes	Bacteroidia	Bacteroidales	Prevotellaceae	Prevotella	sp._HMT_300	181
Bacteria	Bacteroidetes	Bacteroidia	Bacteroidales	Prevotellaceae	Prevotella	fusca	142
Bacteria	Bacteroidetes	Bacteroidia	Bacteroidales	Prevotellaceae	Prevotella	dentalis	133
Bacteria	Bacteroidetes	Bacteroidia	Bacteroidales	Prevotellaceae	Prevotella	multiformis	131
Bacteria	Bacteroidetes	Bacteroidia	Bacteroidales	Prevotellaceae	Prevotella	enoeca	100
Bacteria	Bacteroidetes	Bacteroidia	Bacteroidales	Prevotellaceae	Prevotella	micans	83
Bacteria	Bacteroidetes	Bacteroidia	Bacteroidales	Prevotellaceae	Prevotella	buccae	65
Bacteria	Bacteroidetes	Bacteroidia	Bacteroidales	Prevotellaceae	Prevotella	saccharolytica	74
Bacteria	Bacteroidetes	Bacteroidia	Bacteroidales	Prevotellaceae	Prevotella	sp._HMT_475	70
Bacteria	Bacteroidetes	Bacteroidia	Bacteroidales	Prevotellaceae	Prevotella	baroniae	69
Bacteria	Bacteroidetes	Bacteroidia	Bacteroidales	Prevotellaceae	NA	NA	60
Bacteria	Bacteroidetes	Bacteroidia	Bacteroidales	Prevotellaceae	Prevotella	oralis	57
Bacteria	Bacteroidetes	Bacteroidia	Bacteroidales	Prevotellaceae	Prevotella	sp._HMT_301	39
Bacteria	Bacteroidetes	Bacteroidia	Bacteroidales	Prevotellaceae	Prevotella	sp._HMT_820	27
Bacteria	Bacteroidetes	Bacteroidia	Bacteroidales	Prevotellaceae	Prevotella	sp._HMT_376	24
Bacteria	Actinobacteria	Actinobacteria	Propionibacteriales	Propionibacteriaceae	Cutibacterium	acnes	3532
Bacteria	Actinobacteria	Actinobacteria	Propionibacteriales	Propionibacteriaceae	NA	NA	232
Bacteria	Actinobacteria	Actinobacteria	Propionibacteriales	Propionibacteriaceae	Cutibacterium	granulosum	142
Bacteria	Actinobacteria	Actinobacteria	Propionibacteriales	Propionibacteriaceae	Propionibacteriaceae_[G-1]	bacterium_HMT_915	60
Bacteria	Actinobacteria	Actinobacteria	Propionibacteriales	Propionibacteriaceae	Cutibacterium	avidum	36
Bacteria	Proteobacteria	Gammaproteobacteria	Pseudomonadales	Pseudomonadaceae	Pseudomonas	fluorescens	635869
Bacteria	Proteobacteria	Gammaproteobacteria	Pseudomonadales	Pseudomonadaceae	Pseudomonas	stutzeri	312406
Bacteria	Proteobacteria	Gammaproteobacteria	Pseudomonadales	Pseudomonadaceae	Pseudomonas	aeruginosa	120451
Bacteria	Proteobacteria	Gammaproteobacteria	Pseudomonadales	Pseudomonadaceae	Pseudomonas	NA	93420
Bacteria	Proteobacteria	Gammaproteobacteria	Pseudomonadales	Pseudomonadaceae	Pseudomonas	pseudoalcaligenes	92044
Bacteria	Proteobacteria	Gammaproteobacteria	Pseudomonadales	Pseudomonadaceae	Pseudomonas	sp._HMT_032	690
Bacteria	Proteobacteria	Gammaproteobacteria	Pseudomonadales	Pseudomonadaceae	Pseudomonas	luteola	73
Bacteria	Proteobacteria	Alphaproteobacteria	Rhizobiales	Rhizobiaceae	Agrobacterium	tumefaciens	36988
Bacteria	Proteobacteria	Alphaproteobacteria	Rhizobiales	Rhizobiaceae	Mesorhizobium	loti	399
Bacteria	Proteobacteria	Alphaproteobacteria	Rhodobacterales	Rhodobacteraceae	Paracoccus	yeei	1978
Bacteria	Proteobacteria	Alphaproteobacteria	Rhodobacterales	Rhodobacteraceae	NA	NA	116
Bacteria	Proteobacteria	Alphaproteobacteria	Rhodobacterales	Rhodobacteraceae	Haematobacter	missouriensis	31
Bacteria	Proteobacteria	Betaproteobacteria	Rhodocyclales	Rhodocyclaceae	Rhodocyclus	sp._HMT_028	126
Bacteria	Proteobacteria	Alphaproteobacteria	Rhodospirillales	Rhodospirillales_[F-1]	Enhydrobacter	aerosaccus	17
Bacteria	Firmicutes	Clostridia	Clostridiales	Ruminococcaceae	Ruminococcaceae_[G-2]	bacterium_HMT_085	23376
Bacteria	Firmicutes	Clostridia	Clostridiales	Ruminococcaceae	Ruminococcaceae_[G-1]	bacterium_HMT_075	15262
Bacteria	Firmicutes	Clostridia	Clostridiales	Ruminococcaceae	Ruminococcaceae_[G-3]	bacterium_HMT_366	1767
Bacteria	Firmicutes	Clostridia	Clostridiales	Ruminococcaceae	NA	NA	1224
Bacteria	Firmicutes	Clostridia	Clostridiales	Ruminococcaceae	Fastidiosipila	sanguinis	455
Bacteria	Firmicutes	Clostridia	Clostridiales	Ruminococcaceae	Ruminococcaceae_[G-3]	bacterium_HMT_381	80
Bacteria	Saccharibacteria_(TM7)	Saccharibacteria_(TM7)_[C-1]	Saccharibacteria_(TM7)_[O-1]	Saccharibacteria_(TM7)_[F-1]	Saccharibacteria_(TM7)_[G-1]	bacterium_HMT_352	8018
Bacteria	Saccharibacteria_(TM7)	Saccharibacteria_(TM7)_[C-1]	Saccharibacteria_(TM7)_[O-1]	Saccharibacteria_(TM7)_[F-1]	Saccharibacteria_(TM7)_[G-6]	bacterium_HMT_870	962
Bacteria	Saccharibacteria_(TM7)	Saccharibacteria_(TM7)_[C-1]	Saccharibacteria_(TM7)_[O-1]	Saccharibacteria_(TM7)_[F-1]	Saccharibacteria_(TM7)_[G-3]	bacterium_HMT_351	607
Bacteria	Saccharibacteria_(TM7)	Saccharibacteria_(TM7)_[C-1]	Saccharibacteria_(TM7)_[O-1]	Saccharibacteria_(TM7)_[F-1]	Saccharibacteria_(TM7)_[G-1]	bacterium_HMT_346	81
Bacteria	Saccharibacteria_(TM7)	Saccharibacteria_(TM7)_[C-1]	Saccharibacteria_(TM7)_[O-1]	Saccharibacteria_(TM7)_[F-1]	Saccharibacteria_(TM7)_[G-1]	bacterium_HMT_347	44
Bacteria	Saccharibacteria_(TM7)	Saccharibacteria_(TM7)_[C-1]	Saccharibacteria_(TM7)_[O-1]	Saccharibacteria_(TM7)_[F-1]	Saccharibacteria_(TM7)_[G-1]	NA	35
Bacteria	Saccharibacteria_(TM7)	Saccharibacteria_(TM7)_[C-1]	Saccharibacteria_(TM7)_[O-1]	Saccharibacteria_(TM7)_[F-1]	Saccharibacteria_(TM7)_[G-1]	bacterium_HMT_349	19
Bacteria	Saccharibacteria_(TM7)	Saccharibacteria_(TM7)_[C-1]	Saccharibacteria_(TM7)_[O-1]	Saccharibacteria_(TM7)_[F-1]	Saccharibacteria_(TM7)_[G-1]	bacterium_HMT_488	18
Bacteria	Saccharibacteria_(TM7)	Saccharibacteria_(TM7)_[C-1]	Saccharibacteria_(TM7)_[O-1]	Saccharibacteria_(TM7)_[F-2]	Saccharibacteria_(TM7)_[G-5]	bacterium_HMT_356	16
Bacteria	Actinobacteria	Actinobacteria	Micrococcales	Sanguibacteraceae	Sanguibacter	keddieii	715
Bacteria	Firmicutes	Negativicutes	Selenomonadales	Selenomonadaceae	Selenomonas	sp._HMT_136	17806
Bacteria	Firmicutes	Negativicutes	Selenomonadales	Selenomonadaceae	Selenomonas	sputigena	1950
Bacteria	Firmicutes	Negativicutes	Selenomonadales	Selenomonadaceae	Mitsuokella	sp._HMT_521	1488
Bacteria	Firmicutes	Negativicutes	Selenomonadales	Selenomonadaceae	Selenomonas	sp._HMT_126	838
Bacteria	Firmicutes	Negativicutes	Selenomonadales	Selenomonadaceae	Selenomonas	artemidis	479
Bacteria	Firmicutes	Negativicutes	Selenomonadales	Selenomonadaceae	Selenomonas	noxia	455
Bacteria	Firmicutes	Negativicutes	Selenomonadales	Selenomonadaceae	Selenomonas	dianae	260
Bacteria	Firmicutes	Negativicutes	Selenomonadales	Selenomonadaceae	Selenomonas	NA	244
Bacteria	Firmicutes	Negativicutes	Selenomonadales	Selenomonadaceae	Selenomonas	flueggei	166
Bacteria	Firmicutes	Negativicutes	Selenomonadales	Selenomonadaceae	Selenomonas	sp._HMT_133	32
Bacteria	Bacteroidetes	Sphingobacteriia	Sphingobacteriales	Sphingobacteriaceae	Pedobacter	NA	54594
Bacteria	Bacteroidetes	Sphingobacteriia	Sphingobacteriales	Sphingobacteriaceae	Pedobacter	sp._HMT_318	47910
Bacteria	Bacteroidetes	Sphingobacteriia	Sphingobacteriales	Sphingobacteriaceae	Pedobacter	sp._HMT_933	37712
Bacteria	Bacteroidetes	Sphingobacteriia	Sphingobacteriales	Sphingobacteriaceae	Pedobacter	sp._HMT_321	203
Bacteria	Proteobacteria	Alphaproteobacteria	Sphingomonadales	Sphingomonadaceae	Novosphingobium	panipatense	45563
Bacteria	Proteobacteria	Alphaproteobacteria	Sphingomonadales	Sphingomonadaceae	Sphingomonas	echinoides	2181
Bacteria	Proteobacteria	Alphaproteobacteria	Sphingomonadales	Sphingomonadaceae	Sphingomonas	sp._HMT_006	1122
Bacteria	Proteobacteria	Alphaproteobacteria	Sphingomonadales	Sphingomonadaceae	Sphingomonas	NA	259
Bacteria	Proteobacteria	Alphaproteobacteria	Sphingomonadales	Sphingomonadaceae	NA	NA	248
Bacteria	Proteobacteria	Alphaproteobacteria	Sphingomonadales	Sphingomonadaceae	Sphingomonas	sp._HMT_004	114
Bacteria	Proteobacteria	Alphaproteobacteria	Sphingomonadales	Sphingomonadaceae	Porphyrobacter	tepidarius	17
Bacteria	Spirochaetes	Spirochaetia	Spirochaetales	Spirochaetaceae	Treponema	NA	2154
Bacteria	Spirochaetes	Spirochaetia	Spirochaetales	Spirochaetaceae	Treponema	socranskii	864
Bacteria	Spirochaetes	Spirochaetia	Spirochaetales	Spirochaetaceae	Treponema	denticola	644
Bacteria	Spirochaetes	Spirochaetia	Spirochaetales	Spirochaetaceae	Treponema	lecithinolyticum	396
Bacteria	Spirochaetes	Spirochaetia	Spirochaetales	Spirochaetaceae	Treponema	sp._HMT_263	284
Bacteria	Spirochaetes	Spirochaetia	Spirochaetales	Spirochaetaceae	Treponema	sp._HMT_257	219
Bacteria	Spirochaetes	Spirochaetia	Spirochaetales	Spirochaetaceae	Treponema	sp._HMT_237	192
Bacteria	Spirochaetes	Spirochaetia	Spirochaetales	Spirochaetaceae	Treponema	sp._HMT_508	130
Bacteria	Spirochaetes	Spirochaetia	Spirochaetales	Spirochaetaceae	Treponema	sp._HMT_230	129
Bacteria	Spirochaetes	Spirochaetia	Spirochaetales	Spirochaetaceae	Treponema	sp._HMT_231	99
Bacteria	Spirochaetes	Spirochaetia	Spirochaetales	Spirochaetaceae	Treponema	sp._HMT_262	97
Bacteria	Spirochaetes	Spirochaetia	Spirochaetales	Spirochaetaceae	Treponema	sp._HMT_256	88
Bacteria	Spirochaetes	Spirochaetia	Spirochaetales	Spirochaetaceae	Treponema	sp._HMT_239	87
Bacteria	Spirochaetes	Spirochaetia	Spirochaetales	Spirochaetaceae	Treponema	sp._HMT_951	87
Bacteria	Spirochaetes	Spirochaetia	Spirochaetales	Spirochaetaceae	Treponema	sp._HMT_238	80
Bacteria	Spirochaetes	Spirochaetia	Spirochaetales	Spirochaetaceae	Treponema	sp._HMT_254	72
Bacteria	Spirochaetes	Spirochaetia	Spirochaetales	Spirochaetaceae	Treponema	sp._HMT_518	69
Bacteria	Spirochaetes	Spirochaetia	Spirochaetales	Spirochaetaceae	Treponema	sp._HMT_490	68
Bacteria	Spirochaetes	Spirochaetia	Spirochaetales	Spirochaetaceae	Treponema	sp._HMT_234	63
Bacteria	Spirochaetes	Spirochaetia	Spirochaetales	Spirochaetaceae	Treponema	sp._HMT_258	60
Bacteria	Spirochaetes	Spirochaetia	Spirochaetales	Spirochaetaceae	Treponema	sp._HMT_246	54
Bacteria	Spirochaetes	Spirochaetia	Spirochaetales	Spirochaetaceae	Treponema	maltophilum	40
Bacteria	Spirochaetes	Spirochaetia	Spirochaetales	Spirochaetaceae	Treponema	sp._HMT_235	34
Bacteria	Spirochaetes	Spirochaetia	Spirochaetales	Spirochaetaceae	Treponema	sp._HMT_927	22
Bacteria	Firmicutes	Bacilli	Bacillales	Staphylococcaceae	Staphylococcus	capitis	297800
Bacteria	Firmicutes	Bacilli	Bacillales	Staphylococcaceae	Staphylococcus	NA	1358
Bacteria	Firmicutes	Bacilli	Bacillales	Staphylococcaceae	Staphylococcus	cohnii	1235
Bacteria	Firmicutes	Bacilli	Bacillales	Staphylococcaceae	Jeogalicoccus	huakuii	83
Bacteria	Firmicutes	Bacilli	Lactobacillales	Streptococcaceae	Streptococcus	oralis_subsp._dentisani_clade_058	2833993
Bacteria	Firmicutes	Bacilli	Lactobacillales	Streptococcaceae	Streptococcus	parasanguinis_clade_411	1602784
Bacteria	Firmicutes	Bacilli	Lactobacillales	Streptococcaceae	Streptococcus	salivarius	1130052
Bacteria	Firmicutes	Bacilli	Lactobacillales	Streptococcaceae	Streptococcus	NA	29896
Bacteria	Firmicutes	Bacilli	Lactobacillales	Streptococcaceae	Lactococcus	lactis	7766
Bacteria	Firmicutes	Bacilli	Lactobacillales	Streptococcaceae	Streptococcus	anginosus	5340
Bacteria	Firmicutes	Bacilli	Lactobacillales	Streptococcaceae	Streptococcus	pneumoniae	4837
Bacteria	Firmicutes	Bacilli	Lactobacillales	Streptococcaceae	Streptococcus	mutans	2001
Bacteria	Firmicutes	Bacilli	Lactobacillales	Streptococcaceae	Streptococcus	constellatus	1637
Bacteria	Firmicutes	Bacilli	Lactobacillales	Streptococcaceae	Streptococcus	intermedius	1059
Bacteria	Firmicutes	Bacilli	Lactobacillales	Streptococcaceae	Streptococcus	agalactiae	231
Bacteria	Firmicutes	Bacilli	Lactobacillales	Streptococcaceae	Streptococcus	downei	225
Bacteria	Synergistetes	Synergistia	Synergistales	Synergistaceae	Fretibacterium	sp._HMT_361	202
Bacteria	Synergistetes	Synergistia	Synergistales	Synergistaceae	Fretibacterium	fastidiosum	200
Bacteria	Synergistetes	Synergistia	Synergistales	Synergistaceae	Fretibacterium	NA	132
Bacteria	Firmicutes	Negativicutes	Veillonellales	Veillonellaceae	Veillonella	dispar	1636422
Bacteria	Firmicutes	Negativicutes	Veillonellales	Veillonellaceae	Veillonella	parvula	602412
Bacteria	Firmicutes	Negativicutes	Veillonellales	Veillonellaceae	Veillonella	rogosae	286970
Bacteria	Firmicutes	Negativicutes	Veillonellales	Veillonellaceae	Megasphaera	micronuciformis	87029
Bacteria	Firmicutes	Negativicutes	Veillonellales	Veillonellaceae	Veillonella	sp._HMT_917	26618
Bacteria	Firmicutes	Negativicutes	Veillonellales	Veillonellaceae	Dialister	invisus	17993
Bacteria	Firmicutes	Negativicutes	Veillonellales	Veillonellaceae	Veillonella	NA	7949
Bacteria	Firmicutes	Negativicutes	Veillonellales	Veillonellaceae	Veillonella	sp._HMT_780	5561
Bacteria	Firmicutes	Negativicutes	Veillonellales	Veillonellaceae	Megasphaera	sp._HMT_841	2403
Bacteria	Firmicutes	Negativicutes	Veillonellales	Veillonellaceae	Dialister	pneumosintes	2366
Bacteria	Firmicutes	Negativicutes	Veillonellales	Veillonellaceae	Dialister	NA	2327
Bacteria	Firmicutes	Negativicutes	Veillonellales	Veillonellaceae	Dialister	micraerophilus	1508
Bacteria	Firmicutes	Negativicutes	Veillonellales	Veillonellaceae	Megasphaera	NA	745
Bacteria	Firmicutes	Negativicutes	Veillonellales	Veillonellaceae	NA	NA	311
Bacteria	Firmicutes	Negativicutes	Veillonellales	Veillonellaceae	Veillonellaceae_[G-1]	bacterium_HMT_150	223
Bacteria	Firmicutes	Negativicutes	Veillonellales	Veillonellaceae	Anaeroglobus	geminatus	143
Bacteria	Firmicutes	Negativicutes	Veillonellales	Veillonellaceae	Veillonellaceae_[G-1]	bacterium_HMT_155	79
Bacteria	Firmicutes	Negativicutes	Veillonellales	Veillonellaceae	Megasphaera	sp._HMT_123	49
Bacteria	Firmicutes	Negativicutes	Veillonellales	Veillonellaceae	Veillonellaceae_[G-1]	bacterium_HMT_135	27
Bacteria	Firmicutes	Negativicutes	Veillonellales	Veillonellaceae	Veillonella	denticariosi	18
Bacteria	Proteobacteria	Gammaproteobacteria	Xanthomonadales	Xanthomonadaceae	Stenotrophomonas	maltophilia	875681
Bacteria	Proteobacteria	Gammaproteobacteria	Xanthomonadales	Xanthomonadaceae	Stenotrophomonas	nitritireducens	195255
Bacteria	Proteobacteria	Gammaproteobacteria	Xanthomonadales	Xanthomonadaceae	Stenotrophomonas	NA	193
Bacteria	Proteobacteria	Gammaproteobacteria	Enterobacterales	Yersiniaceae	Serratia	marcescens	317271

## Sheet: qPCR-data-prediction-models
qPCR data (cell count) used for training and testing the individual-specific time since deposition prediction models. For each sample and bacterial specie marker, cell count values are the average of technical triplicates.
			Cell count
Set	Time since deposition (days)	Individual ID	Fusobacterium periodonticum	Haemophilus parainfluenzae	Veillonella dispar	Veillonella parvula
test	2	1	4202	62433	29303	3804
test	4	1	4017	42187	20360	3402
test	6	1	4705	53350	24060	3430
test	8	1	5613	41593	25420	3919
test	10	1	5337	56477	25467	3975
test	12	1	6231	65723	32057	4815
test	14	1	8497	89513	46220	6459
test	16	1	4571	57930	21613	3329
test	18	1	3302	41130	17057	2416
test	20	1	5792	58327	28767	4302
test	22	1	7897	67913	35403	5450
test	24	1	7255	60617	34463	4958
test	26	1	5636	54940	26840	3907
test	28	1	10581	102437	50840	6649
train	2	1	3988	65060	28620	4017
train	4	1	4276	43567	20317	3212
train	6	1	4798	63153	24373	3080
train	8	1	7611	49463	26870	3809
train	10	1	5766	59670	30750	4623
train	12	1	5163	47350	27120	4145
train	14	1	6124	70470	34957	4942
train	16	1	5200	50180	23613	3780
train	18	1	5199	50370	27760	3938
train	20	1	5629	68300	27377	4151
train	22	1	6643	51727	30783	5645
train	24	1	6311	58933	29677	4359
train	26	1	5841	61270	30313	3814
train	28	1	8306	90913	40877	5394
test	2	2	7791	57773	2570	643
test	4	2	12990	88090	4237	1296
test	6	2	13330	97180	4718	963
test	8	2	11230	76077	4127	905
test	10	2	11543	77257	3458	1109
test	12	2	11667	77207	3651	1245
test	14	2	12857	76073	4344	1288
test	16	2	17117	79410	4508	1123
test	18	2	15173	83087	3982	1260
test	20	2	14087	67397	3993	1521
test	22	2	16177	74320	4356	1104
test	24	2	17080	70373	4345	1329
test	26	2	20550	90505	9831	1917
test	28	2	17733	74230	4722	1647
test	30	2	17910	77925	4553	1062
train	2	2	6800	61857	2954	806
train	4	2	9188	86810	3666	1146
train	6	2	7868	73260	2651	407
train	8	2	6734	56283	2953	1198
train	10	2	13930	82867	4079	1518
train	12	2	14587	73097	4270	1565
train	14	2	15177	74060	4818	1953
train	16	2	16230	76997	4723	1127
train	18	2	13640	73297	4012	1176
train	20	2	15607	78857	4637	1901
train	22	2	17883	79763	9860	1348
train	24	2	18110	78310	4534	1072
train	26	2	20550	86070	5046	1503
train	28	2	22517	88567	6211	2284
train	30	2	22520	93070	5565	1573
test	2	3	18893	80437	47073	938
test	4	3	28810	102757	62717	1057
test	6	3	34887	91813	69833	840
test	8	3	32153	103470	65827	575
test	10	3	46577	103637	75270	919
test	12	3	29960	60545	50490	848
test	14	3	32380	100557	67297	623
test	16	3	37993	90593	62503	1489
test	18	3	35400	102290	68293	867
test	20	3	38223	99673	73270	978
test	22	3	40560	103797	70963	794
test	24	3	33593	86353	54893	849
test	26	3	44970	110400	79600	705
test	28	3	37467	107600	63483	1148
test	30	3	48353	114700	79417	804
train	2	3	17023	84577	43287	581
train	4	3	26100	95460	45403	706
train	6	3	33150	112233	73130	1103
train	8	3	31607	110933	64597	850
train	10	3	37230	93497	67623	881
train	12	3	35320	89763	68167	1261
train	14	3	32540	93047	54930	898
train	16	3	28940	87723	63777	930
train	18	3	33300	95720	60103	1211
train	20	3	40400	104370	77303	898
train	22	3	38683	96523	61430	1098
train	24	3	36570	94830	51483	658
train	26	3	38967	94143	75367	267
train	28	3	43330	96077	72193	1423
train	30	3	39120	99120	66407	641
test	2	4	17450	157967	82147	16467
test	4	4	23850	183333	91373	19247
test	6	4	23077	172033	101777	18740
test	8	4	32367	221600	121100	22257
test	10	4	29083	194933	108093	22297
test	12	4	38750	206800	122733	25167
test	14	4	31433	186033	120700	22983
test	16	4	33633	202500	117200	21647
test	18	4	26990	175967	99967	17263
test	20	4	32270	205267	102967	21143
test	22	4	46890	262033	141967	28563
test	24	4	34957	201800	108467	21827
test	26	4	41277	231933	128667	23540
test	28	4	37787	213467	130133	24210
test	30	4	44420	242333	107667	24300
train	2	4	16673	141700	78197	15133
train	4	4	27220	209400	117333	23950
train	6	4	22920	169900	97373	17063
train	8	4	33340	210000	124533	21700
train	10	4	33170	180533	116600	22623
train	12	4	37187	225567	122367	24827
train	14	4	34767	196467	114693	25770
train	16	4	33993	210000	128033	19783
train	18	4	30427	199900	103400	17533
train	20	4	39003	233400	97687	24290
train	22	4	41133	212467	114967	19880
train	24	4	32753	187367	103833	20910
train	26	4	43933	257367	116333	22710
train	28	4	41943	234333	134933	26080
train	30	4	49573	286933	138733	27070
test	2	5	25797	154067	935	400
test	4	5	32930	150733	1390	705
test	6	5	41303	157067	1787	888
test	8	5	41760	168300	1044	397
test	10	5	40637	164133	1189	808
test	12	5	47017	161200	2148	1074
test	14	5	29883	122400	1037	782
test	16	5	43387	153567	1206	391
test	18	5	48107	156767	1294	596
test	20	5	45203	151033	1193	662
test	22	5	46053	151967	1361	459
test	24	5	50090	145333	1102	428
test	26	5	53250	166367	1790	1470
test	28	5	44607	144300	1486	570
test	30	5	58140	187133	6530	2245
train	2	5	19830	113000	597	256
train	4	5	27887	141300	891	670
train	6	5	28040	123233	511	NA
train	8	5	41510	157567	997	411
train	10	5	46637	182567	2132	1308
train	12	5	46713	149367	290	1793
train	14	5	31720	103327	1080	563
train	16	5	43183	154167	1014	278
train	18	5	42080	146467	1280	493
train	20	5	47443	146733	1225	508
train	22	5	55863	184000	1522	694
train	24	5	44563	142900	1407	677
train	26	5	54593	152100	1378	518
train	28	5	51443	155167	1752	785
train	30	5	55407	172233	1436	500
test	2	6	7415	29260	4431	2104
test	4	6	12357	35090	7386	3504
test	6	6	13597	37547	6613	2992
test	8	6	12097	32170	5456	3025
test	10	6	12933	34427	6143	2934
test	12	6	13123	37287	5981	2547
test	14	6	11247	28783	5803	2885
test	16	6	11970	33017	6145	2538
test	18	6	12867	34597	7260	2651
test	20	6	13187	41730	6870	2241
test	22	6	13440	36157	7437	2587
test	24	6	13730	32857	6827	2590
test	26	6	14253	35103	7036	2423
test	28	6	18203	46213	8094	2606
test	30	6	15863	41570	8554	3327
train	2	6	7243	29100	4364	2036
train	4	6	12810	32460	6677	3343
train	6	6	11090	33723	5699	2505
train	8	6	12403	29703	5516	2812
train	10	6	13617	35370	6472	2813
train	12	6	13020	34097	6000	2900
train	14	6	13100	35950	6553	2943
train	16	6	12323	28177	6108	2422
train	18	6	11232	31793	6162	2355
train	20	6	13643	36340	6680	3135
train	22	6	13093	34867	6514	2348
train	24	6	13867	32777	6602	2472
train	26	6	12533	32663	6806	2289
train	28	6	13243	32570	7020	2374
train	30	6	13710	32907	6901	2539
test	2	7	4811	12390	504	462
test	4	7	6922	13980	594	511
test	6	7	5922	12870	475	514
test	8	7	7674	15473	514	662
test	10	7	9293	17527	642	924
test	12	7	6714	15603	467	599
test	14	7	7067	15627	584	833
test	16	7	7939	16150	582	704
test	18	7	7080	14887	538	741
test	20	7	7462	14723	609	868
test	22	7	7089	15057	588	677
test	24	7	11867	16933	761	916
test	26	7	8847	17800	720	824
test	28	7	8488	14250	563	715
test	30	7	11173	21823	769	1096
train	2	7	4780	10500	440	352
train	4	7	7519	12717	535	435
train	6	7	8620	14910	579	589
train	8	7	7863	16293	459	601
train	10	7	7765	17207	517	653
train	12	7	7208	16023	534	745
train	14	7	11173	17067	682	978
train	16	7	10372	17883	550	693
train	18	7	8973	16733	566	654
train	20	7	8884	17770	637	888
train	22	7	10758	17047	696	606
train	24	7	9239	16893	654	863
train	26	7	11863	16497	705	820
train	28	7	9702	17793	707	945
train	30	7	13623	19337	766	796
test	2	8	27953	42103	7633	914
test	4	8	27010	43830	6906	927
test	6	8	38657	43970	10168	1123
test	8	8	34377	40347	6876	1002
test	10	8	28500	29097	6790	868
test	12	8	36467	37197	6567	797
test	14	8	44883	38577	9415	749
test	16	8	53370	53400	9043	990
test	18	8	51790	36067	8920	795
test	20	8	69550	40477	11607	1127
test	22	8	61337	51770	10672	1136
test	24	8	50240	28257	11057	974
test	26	8	65603	42533	11960	1114
test	28	8	51310	33837	11977	928
train	2	8	30323	45673	7788	1014
train	4	8	39810	54630	8639	1042
train	6	8	46087	46990	8295	1023
train	8	8	34627	40823	6931	1040
train	10	8	33130	31457	7556	920
train	12	8	31373	26130	6092	927
train	14	8	41467	46197	7793	904
train	16	8	56730	55030	9833	1201
train	18	8	45590	43443	7754	751
train	20	8	60113	53577	10693	1136
train	22	8	73647	51320	7960	1142
train	24	8	63883	44030	10527	1220
train	26	8	73353	48823	18540	1520
train	28	8	67157	43540	11333	1019
train	30	8	41283	19877	9335	1209
test	2	9	12003	69950	2602	444
test	4	9	15667	70823	2867	477
test	6	9	14617	73530	2791	705
test	8	9	12150	51667	2068	646
test	10	9	14257	83120	2874	788
test	12	9	12847	63813	2491	426
test	14	9	11476	49053	2326	563
test	16	9	14167	63817	2660	797
test	18	9	12213	47790	2287	618
test	20	9	13300	44813	1735	532
test	22	9	16143	52167	2365	707
test	24	9	16887	55547	2574	562
test	26	9	14677	51543	2781	496
test	28	9	13223	53380	2463	446
test	30	9	18823	64483	2909	614
train	2	9	11020	62520	2393	482
train	4	9	16340	72210	2779	567
train	6	9	14610	67297	2618	680
train	8	9	13430	60193	2356	531
train	10	9	13243	53020	2639	563
train	12	9	14387	55800	2264	488
train	14	9	15087	65870	2996	652
train	16	9	14100	62517	2945	829
train	18	9	16823	57007	2582	520
train	20	9	16137	61803	2624	370
train	22	9	18300	74683	2820	528
train	24	9	16583	53033	2532	632
train	26	9	15397	48367	2269	485
train	28	9	15763	51453	2485	346
train	30	9	17157	65190	2864	698
test	2	10	4462	26403	17007	5275
test	4	10	3986	21687	16657	5159
test	6	10	3482	25367	14957	5289
test	8	10	5659	33343	18270	7046
test	10	10	5141	29770	16820	6003
test	12	10	5051	29020	17390	5970
test	14	10	5487	29257	16540	6006
test	16	10	7458	40700	22170	9901
test	18	10	5158	31203	16040	5970
test	20	10	6840	38693	19520	7788
test	22	10	5827	34747	18190	7233
test	24	10	7714	42547	20363	7668
test	26	10	8782	42957	21910	8499
test	28	10	5355	38127	17570	6074
test	30	10	4928	35880	18000	5861
train	2	10	3269	22197	14517	4598
train	4	10	3901	26967	16010	5141
train	6	10	4995	29743	17893	6100
train	8	10	5013	28340	16043	5230
train	10	10	3529	21727	11232	4270
train	12	10	5011	31267	17820	6429
train	14	10	5686	32520	17780	7925
train	16	10	6577	32850	19303	6656
train	18	10	4802	29963	14923	5081
train	20	10	5528	35777	17150	6292
train	22	10	5680	37223	16637	6907
train	24	10	7416	40480	21123	7668
train	26	10	6770	40187	21620	7413
train	28	10	5730	34677	17187	5905
train	30	10	5783	39363	18163	6668
test	2	11	19273	31100	5646	9790
test	4	11	21940	38077	7473	11837
test	6	11	30423	39717	7503	12710
test	8	11	18740	32250	5415	11460
test	10	11	18373	28883	5313	8340
test	12	11	21733	31857	5768	9337
test	14	11	21097	30567	5232	8122
test	16	11	20180	31497	4222	8185
test	18	11	15010	22023	3706	6594
test	20	11	19957	27447	5020	7706
test	22	11	15517	21623	3802	6489
test	24	11	14877	20380	3491	5650
test	26	11	14793	20350	3772	5958
test	28	11	17643	20353	4169	5052
test	30	11	15480	23960	3635	5658
train	2	11	15120	31317	5016	8973
train	4	11	19393	35770	5973	11217
train	6	11	27117	35873	6251	10131
train	8	11	19960	30463	5103	8980
train	10	11	18120	25717	5330	7730
train	12	11	21803	29547	5316	9643
train	14	11	17750	27723	4407	8327
train	16	11	19730	33470	3966	7142
train	18	11	15947	23717	3947	6414
train	20	11	15997	21267	3796	6437
train	22	11	17387	26057	3961	7092
train	24	11	13830	18520	3307	5443
train	26	11	13873	16883	3070	4738
train	28	11	14227	17200	3294	4530
train	30	11	19050	20533	3712	5748
test	2	12	2803	22460	6179	870
test	4	12	3889	30930	9037	1171
test	6	12	3951	23993	7831	1063
test	8	12	3682	20223	7079	851
test	10	12	3547	23787	8839	1123
test	12	12	4045	21750	8993	927
test	14	12	3600	23380	7957	824
test	16	12	5029	24130	8610	1080
test	18	12	3855	19060	6794	738
test	20	12	4330	22440	7878	865
test	22	12	4737	22133	8233	916
test	24	12	6098	27517	10703	1011
test	26	12	4696	23867	9876	849
test	28	12	4288	19733	7709	563
test	30	12	4461	24717	6908	846
train	2	12	2496	19050	5217	875
train	4	12	3452	28987	9588	1372
train	6	12	3759	25150	7154	1327
train	8	12	3477	21267	8317	938
train	10	12	3712	22337	7745	906
train	12	12	4586	28510	10149	1129
train	14	12	4041	22000	7523	1032
train	16	12	3814	19810	7473	1003
train	18	12	3892	18720	7284	879
train	20	12	4660	20540	9446	668
train	22	12	4928	22187	8892	933
train	24	12	5413	26323	10005	905
train	26	12	5758	25010	12293	1026
train	28	12	3791	19833	6150	444
train	30	12	4994	22753	9196	708
test	2	13	4492	23763	1398	2636
test	4	13	3888	25193	1389	2397
test	6	13	4304	20130	1094	2905
test	8	13	5712	33863	1403	3144
test	10	13	4974	26073	1281	2976
test	12	13	4697	25297	1465	3358
test	14	13	5441	29920	1910	5797
test	16	13	6234	30797	1871	4792
test	18	13	6006	30443	1826	4458
test	20	13	5459	27493	1551	3552
test	22	13	5502	32887	1718	4198
test	24	13	6920	40420	2132	5013
test	26	13	8055	40033	1971	4576
test	28	13	4401	22883	1611	2880
test	30	13	5601	29803	1894	5092
train	2	13	4141	19407	1644	2871
train	4	13	4090	29470	1285	2178
train	6	13	4811	30120	1067	2468
train	8	13	5500	35027	1410	2884
train	10	13	4794	23853	1411	3158
train	12	13	5192	30047	1515	3631
train	14	13	5083	31537	1216	2844
train	16	13	5573	34880	1546	3575
train	18	13	6264	32357	1786	4508
train	20	13	5045	29273	1708	4436
train	22	13	5626	29270	1719	4327
train	24	13	7262	35917	2258	5016
train	26	13	7200	37223	2185	4781
train	28	13	6721	39247	2289	5689
train	30	13	6773	32460	1883	4607
test	2	14	8371	150467	54397	41280
test	4	14	7307	144400	50593	33827
test	6	14	8125	153700	54270	44977
test	8	14	8628	153667	57620	48040
test	10	14	33307	251300	8944	52143
test	12	14	8996	154000	64123	47777
test	14	14	7212	143933	57930	42333
test	16	14	11500	198667	78363	69967
test	18	14	7949	158800	64337	55973
test	20	14	12400	221900	96367	73987
test	22	14	10762	197433	63927	51000
test	24	14	12280	214100	96277	73223
test	26	14	15197	237867	97093	78570
test	28	14	8742	161000	65293	51647
test	30	14	13757	236800	98770	73483
train	2	14	8092	139733	60003	42153
train	4	14	9243	167600	62143	42370
train	6	14	8797	158500	59927	47287
train	8	14	10011	164433	64017	47040
train	10	14	7631	166467	64983	51430
train	12	14	7879	154367	59117	48740
train	14	14	8187	152067	58453	43083
train	16	14	9034	158400	57303	44827
train	18	14	11023	181367	81170	65897
train	20	14	11823	198133	78727	64150
train	22	14	12620	240033	102837	85873
train	24	14	13040	210333	105010	79780
train	26	14	11940	217867	97190	73843
train	28	14	12667	187933	95347	70360
train	30	14	11877	195267	93373	75353
test	2	15	49283	369500	15327	10825
test	4	15	65857	517267	21040	19987
test	6	15	55910	333533	13183	8991
test	8	15	55487	419867	13013	9478
test	10	15	17160	301467	123367	10648
test	12	15	45210	296200	11858	8031
test	14	15	46393	354067	12643	7295
test	16	15	47420	291167	8950	5907
test	18	15	56600	342700	11437	8370
test	20	15	70167	407833	13683	8666
test	22	15	50223	284000	10125	7091
test	24	15	88580	515733	18750	9996
test	26	15	80673	482667	17610	8765
test	28	15	64077	375800	13797	7022
test	30	15	69103	372633	13537	8366
train	2	15	45570	312867	13340	9116
train	4	15	58020	470900	17737	12033
train	6	15	71143	473600	18967	13807
train	8	15	56620	400167	15030	11287
train	10	15	73767	479700	18857	13563
train	12	15	43850	328467	11080	10742
train	14	15	61507	384533	14493	9142
train	16	15	63663	390500	11914	8578
train	18	15	72523	327700	11897	8174
train	20	15	74150	439800	15777	8367
train	22	15	82123	477233	15807	8597
train	24	15	93103	480433	16733	8250
train	26	15	80890	460467	16423	9302
train	28	15	75837	458533	16017	6814
train	30	15	84677	468833	16727	8861

## Sheet: qPCR-data-follow-up-samples
qPCR data (cell count) used for training the individual-specific time since deposition prediction models and testing in the dried saliva stains collected and exposed seven months after the first collection point. In this experiment only six individuals were included. For each sample and bacterial specie marker, cell count values are the average of technical triplicates after correction for inter-…
			Cell count
Set	Time since deposition (days)	Individual ID	Fusobacterium periodonticum	Haemophilus parainfluenzae	Veillonella dispar	Veillonella parvula
test	10	1	693	33237	35568	4801
test	14	1	-1084	61526	44175	5068
test	18	1	290	64699	38666	4252
test	2	1	-1182	27005	32895	4172
test	22	1	1574	78216	48533	5826
test	26	1	-86	88387	33659	4948
test	28	1	2575	60024	49697	6741
test	6	1	1033	10483	39856	4671
train	20	1	5036	68258	27641	4170
train	22	1	5922	51692	31018	5669
train	24	1	5630	58897	29919	4379
train	26	1	5222	61230	30550	3833
train	28	1	7367	90843	40975	5417
train	2	1	3595	65018	28869	4036
train	4	1	3849	43540	20624	3229
train	6	1	4308	63112	24660	3096
train	8	1	6764	49429	27136	3828
train	10	1	5156	59630	30984	4645
train	12	1	4628	47318	27387	4165
train	14	1	5468	70421	35138	4964
train	16	1	4661	50150	23902	3798
train	18	1	4660	50333	28013	3957
test	10	2	32247	174573	17140	9476
test	14	2	22844	111565	13334	7305
test	18	2	39014	160751	16723	9541
test	2	2	19534	102766	9654	6862
test	22	2	42186	211949	20978	11297
test	26	2	49640	178076	18548	9854
test	30	2	44401	233089	23552	11840
test	6	2	19549	118372	12036	6892
train	20	2	13652	78804	4831	1912
train	22	2	15595	79706	10139	1356
train	24	2	15791	78256	4726	1079
train	26	2	17866	86011	5254	1513
train	28	2	19539	91832	6438	2298
train	30	2	19544	93005	5780	1583
train	2	2	6032	61814	3102	812
train	4	2	8132	86747	3835	1154
train	6	2	6988	73212	2791	410
train	8	2	5962	56245	2603	1206
train	10	2	12217	82809	4260	1528
train	12	2	12779	73049	4456	1575
train	14	2	13285	74011	5017	1965
train	16	2	14186	76945	4920	1135
train	18	2	11969	73247	4192	1184
test	10	3	30302	146727	82077	3501
test	14	3	36296	122574	89302	3558
test	18	3	40238	147817	96261	3751
test	2	3	24299	133757	79091	3356
test	22	3	41361	138848	96334	3542
test	26	3	50722	168293	93033	4048
test	30	3	47877	147526	96006	4197
test	6	3	35480	157829	92672	3908
train	20	3	36668	104297	71876	937
train	22	3	35273	96617	57307	1139
train	24	3	33482	94625	49259	690
train	26	3	35435	94095	70105	285
train	28	3	39075	96127	67146	1471
train	30	3	35580	99159	61830	672
train	2	3	16650	84699	40538	610
train	4	3	24581	95541	42473	741
train	6	3	30578	112493	68012	1146
train	8	3	26484	111168	60193	886
train	10	3	34025	93627	63095	918
train	12	3	32379	89715	63438	1310
train	14	3	30021	93141	51218	935
train	16	3	27007	87755	59374	971
train	18	3	31106	95615	56068	1257
test	10	4	48392	96871	58425	7283
test	14	4	46655	87551	57256	6575
test	18	4	61363	109380	61246	7190
test	2	4	32139	89995	51059	6241
test	22	4	71654	110683	68171	6853
test	26	4	74556	107112	67681	6883
test	30	4	61809	95418	55620	7963
test	6	4	43771	95551	53003	6299
train	20	4	25167	150051	90293	23967
train	22	4	37277	212460	106159	19638
train	24	4	30231	187692	96275	20614
train	26	4	39593	257962	107547	22371
train	28	4	37940	234351	124730	25642
train	30	4	44254	287102	127962	26607
train	2	4	16316	141718	72780	15031
train	4	4	25550	209380	108392	23556
train	6	4	21830	169978	90271	16903
train	8	4	30784	210289	115218	21398
train	10	4	30649	180813	107863	22325
train	12	4	33951	226063	113093	24428
train	14	4	32009	196624	106043	25324
train	16	4	31307	209721	118088	19563
train	18	4	28248	199978	95718	17348
test	10	8	44799	36613	29180	6621
test	14	8	27922	14300	23895	5423
test	18	8	53291	24159	30470	6074
test	2	8	29065	11335	14696	5022
test	22	8	36338	21169	27130	5951
test	26	8	55356	36558	33464	6655
test	30	8	44110	31824	43989	6337
test	6	8	40370	19790	20417	5470
train	20	8	30209	45626	7714	1139
train	22	8	59805	53530	10628	1143
train	24	8	73443	51173	11251	1222
train	26	8	63630	43956	10449	1522
train	28	8	73086	48696	18581	1019
train	30	8	66772	43500	11252	1212
train	2	8	41113	19870	9276	1016
train	4	8	37644	54689	8581	1045
train	6	8	45678	47008	8237	1025
train	8	8	34482	40689	6864	1042
train	10	8	32991	31425	7499	1059
train	12	8	31259	26066	6016	928
train	14	8	41258	46127	7733	906
train	16	8	56311	54885	9788	1203
train	18	8	45269	43289	7682	753
test	10	9	21235	32113	3268	1963
test	14	9	27343	32931	5880	1974
test	18	9	25756	45073	5607	1931
test	2	9	11244	24917	2887	1674
test	22	9	23341	35713	5761	2083
test	26	9	29614	38144	6477	2609
test	30	9	45334	41990	7539	3555
test	6	9	20269	29192	2541	1743
train	20	9	11093	62335	2344	413
train	22	9	16148	61727	2580	313
train	24	9	18342	74509	2768	453
train	26	9	16535	53012	2481	548
train	28	9	15414	48311	2220	424
train	30	9	15764	51454	2434	289
train	2	9	17127	64975	2808	702
train	4	9	16324	72033	2726	489
train	6	9	14593	67232	2568	593
train	8	9	13388	60232	2307	455
train	10	9	13268	53025	2587	488
train	12	9	14336	55643	2212	417
train	14	9	15063	65762	2939	568
train	16	9	14044	62418	2898	731
train	18	9	16773	57021	2531	445
